# Supplementary material for: Transcriptional alterations during proliferation and lignification in Phyllostachys nigra cells
Source: Sci Rep. 2018 Jul 27;8:11347. doi: 10.1038/s41598-018-29645-7 (PMC6063902; doi:10.1038/s41598-018-29645-7)
Supplement: Supplementary file 2 — Supplementary Dataset [file 41598_2018_29645_MOESM2_ESM.xlsx]

## Sheet: TableS1
Supplementary Table S1. Summary statistics of the RNA-seq analysis in P. nigra cultured cells.
Platform	Library type	Treatments		Samples	Number of total reads (Filtered)	Number of bases (bp)	Number of mapped reads	Percentage of Mapped reads (%)	Average read length (bp)
Ion Torrent	Single end	Control	-	1	36466018	3974278066	36177445	99.21	151
				2	28406675	2619720313	28074849	98.83	117
		2,4-D	4 days	1	38080688	4159075044	37721866	99.06	144
				2	33707413	3939525267	33385260	99.04	149
			7 days	1	36977050	4023865449	36620274	99.04	141
				2	36210718	3501773119	35792327	98.84	124
		BA	4 days	1	38067974	4091435604	37515614	98.55	138
				2	35389549	3958469274	35066501	99.09	121
			7 days	1	40023643	3523829064	39595506	98.93	121
				2	33491456	3087040396	33170216	99.04	127
Illumina	Paired end	Control	-	1	84091908	8110536138	74302670	88.36	100
		2,4-D	4 days	1	56258100	5430944528	50929536	90.53
			7 days	1	97033692	9323240108	88007607	90.7
		BA	4 days	1	43361913	4180677850	39225153	90.46
			7 days	1	107726671	10355341534	97394226	90.41
				2	37428589	3612256718	33882243	90.53
Total					782722057	77892008472	736861293	94.1409

## Sheet: TableS2
Supplementary Table S2. Expression and functional annotation of genes upregulated in response to the BA treatments, which are assigned to transport function in the MapMan ontology.
gene	time	Ontology	Description (closest homologs found through blastp search against the NCBI nr dataset)	Gene expression (z-score of RPM)
				Control	2,4-D 4 days	2,4-D 7 days	BA 4day	BA 7day
PH01000000G6020	7 days	34.19.1	PREDICTED: aquaporin PIP1-1 [Oryza brachyantha]	-0.170483	-0.509904	-0.593855	-0.694499	1.96874
PH01000003G3730	4 days	34.19.2	hypothetical protein OsJ_17704 [Oryza sativa Japonica Group]	-1.13547	-0.576542	-0.436355	1.73757	0.410803
PH01000006G2800	7 days	34.8	Os12g0515400 [Oryza sativa Japonica Group]	-1.37456	-0.113662	-0.553962	0.427138	1.61504
PH01000009G1330	4 days & 7 days	34.99	hypothetical protein BRADI_2g53360 [Brachypodium distachyon]	-1.75956	-0.121359	-0.0517935	0.869302	1.06341
PH01000023G0610	7 days	34.19.2	PREDICTED: aquaporin TIP2-3 [Oryza brachyantha]	-0.621848	-0.394434	-0.349117	-0.621848	1.98725
PH01000030G1240	4 days & 7 days	34.1	putative purine permease 11 [Zea mays]	-1.22484	-0.469192	-0.614844	1.49806	0.810812
PH01000031G0480	4 days	34.16	PREDICTED: putative ABC transporter C family member 15 [Oryza sativa Japonica Group]	-1.73615	-0.120223	1.14226	0.810703	-0.096586
PH01000031G0520	4 days & 7 days	34.13	hypothetical protein SORBI_3003G392700 [Sorghum bicolor]	-0.894065	-0.683712	-0.828655	0.928392	1.47804
PH01000041G2190	4 days & 7 days	34.3	PREDICTED: vacuolar amino acid transporter 1-like [Oryza brachyantha]	-0.923642	-0.340448	-0.434819	-0.245709	1.94462
PH01000046G1030	4 days	34.2	PREDICTED: sugar transporter ERD6-like 6 [Oryza brachyantha]	-0.554639	-0.190989	-0.680212	1.97322	-0.547378
PH01000048G0400	4 days & 7 days	34.9	Os05g0302700 [Oryza sativa Japonica Group]	-1.4334	0.314813	-0.892157	0.885486	1.12526
PH01000053G1100	4 days & 7 days	34.99	hypothetical protein PAHAL_E00071 [Panicum hallii]	-0.926746	-0.729302	-0.780222	1.34621	1.09006
PH01000053G1120	4 days & 7 days	34.99	Protein DETOXIFICATION 23, partial [Dichanthelium oligosanthes]	-0.90603	-0.693787	-0.830823	1.05177	1.37887
PH01000059G1720	7 days	34.2	PREDICTED: LOW QUALITY PROTEIN: monosaccharide-sensing protein 2 [Oryza sativa Japonica Group]	-1.52467	0.215249	0.0382855	-0.318291	1.58943
PH01000065G1650	4 days & 7 days	34.19.99	hypothetical protein PAHAL_D02623 [Panicum hallii]	-0.888297	-0.883858	-0.651186	1.02541	1.39793
PH01000075G1710	4 days & 7 days	34.8	Os06g0602700 [Oryza sativa Japonica Group]	-1.79056	0.146677	-0.158853	1.14858	0.654154
PH01000078G1010	4 days	34.16	ABC transporter D family member 1 [Triticum urartu]	-1.98072	0.546424	0.714281	0.426185	0.293831
PH01000078G1270	4 days & 7 days	34.1.1	VAH protein [Phyllostachys edulis]	-1.63737	-0.206585	-0.233757	0.861019	1.21669
PH01000090G0310	4 days	34.3	hypothetical protein BRADI_2g55430 [Brachypodium distachyon]	-0.887909	-0.156861	-0.705655	1.91374	-0.163313
PH01000090G1440	7 days	34.7	Os01g0852200 [Oryza sativa Japonica Group]	-1.51033	0.21463	-0.666207	0.590785	1.37112
PH01000121G0800	4 days & 7 days	34.9	S-type anion channel SLAH3 [Triticum urartu]	-1.72306	0.24396	-0.22783	1.33453	0.372397
PH01000134G0820	4 days & 7 days	34.1	PREDICTED: plasma membrane ATPase 1 [Oryza brachyantha]	-1.44008	-0.615446	-0.153018	0.897965	1.31058
PH01000134G1540	4 days & 7 days	34.2.1	PREDICTED: sucrose transport protein SUT2 [Oryza brachyantha]	-1.29387	-0.390528	-0.375417	0.354984	1.70483
PH01000165G0160	4 days & 7 days	34.16	Os05g0548500 [Oryza sativa Japonica Group]	-1.32103	-0.294912	-0.537358	0.54713	1.60617
PH01000171G1230	4 days	34.2	PREDICTED: hexose carrier protein HEX6-like [Oryza brachyantha]	-0.792739	-0.630813	-0.524131	1.9231	0.02458
PH01000182G0140	4 days	34.1.1.4	Os01g0659200 [Oryza sativa Japonica Group]	-1.26214	-0.654182	-0.270939	1.60038	0.586887
PH01000187G1190	4 days & 7 days	34.13	hypothetical protein OsI_08578 [Oryza sativa Indica Group]	-1.01492	-0.69407	-0.693563	0.955247	1.4473
PH01000192G0600	4 days	34.4	hypothetical protein PAHAL_G00715 [Panicum hallii]	-1.47527	0.346924	-0.359858	1.60036	-0.112155
PH01000192G0660	4 days	34.4	hypothetical protein PAHAL_G00715 [Panicum hallii]	-1.59193	0.367507	-0.159568	1.51283	-0.128839
PH01000216G0800	4 days	34.16	Os06g0158900 [Oryza sativa Japonica Group]	-0.595624	-0.0919448	-1.14993	1.82048	0.0170262
PH01000225G1310	4 days & 7 days	34.8	hypothetical protein OsI_17270 [Oryza sativa Indica Group]	-1.4752	-0.220129	-0.48383	1.37841	0.800749
PH01000228G1170	4 days & 7 days	34.99	hypothetical protein BRADI_2g12080 [Brachypodium distachyon]	-1.25398	-0.423983	-0.465978	1.67712	0.466818
PH01000231G0750	4 days & 7 days	34.16	PREDICTED: ABC transporter G family member 37 isoform X2 [Oryza sativa Japonica Group]	-0.669662	-0.825237	-0.870466	1.57977	0.785599
PH01000249G0400	7 days	34.15	potassium transporter [Phragmites australis]	-0.517298	-0.951708	-0.642175	0.285616	1.82557
PH01000272G0290	7 days	34.19.1	PREDICTED: aquaporin PIP1-1 [Oryza brachyantha]	-0.403448	-0.584155	-0.532715	-0.476069	1.99639
PH01000293G0560	4 days & 7 days	34.14	hypothetical protein BRADI_2g56210 [Brachypodium distachyon]	-0.408834	-0.859812	-1.00041	0.625382	1.64367
PH01000316G0910	4 days & 7 days	34.3	Os01g0908600 [Oryza sativa Japonica Group]	-0.745127	-0.565186	-0.655425	0.0437974	1.92194
PH01000324G1160	4 days & 7 days	34.99	hypothetical protein SORBI_3003G237400 [Sorghum bicolor]	-1.52801	-0.179318	-0.330869	0.546647	1.49155
PH01000326G0320	7 days	34.16	PREDICTED: ABC transporter B family member 11-like [Juglans regia]	-0.77872	-0.554946	-0.679983	0.113553	1.90009
PH01000338G0080	7 days	34.15	OSJNBa0070C17.23 [Oryza sativa Japonica Group]	-0.979824	0.109683	0.13492	-0.999766	1.73499
PH01000345G0480	4 days & 7 days	34.5	Os02g0620600 [Oryza sativa Japonica Group]	-1.24244	0.13462	-1.04952	1.14814	1.0092
PH01000346G0070	4 days & 7 days	34.3	unnamed protein product [Triticum aestivum]	-1.12347	0.341173	-0.967926	0.115879	1.63435
PH01000364G0250	7 days	34.15	hypothetical protein BRADI_1g18600 [Brachypodium distachyon]	-0.280925	-0.964905	-0.822907	0.268526	1.80021
PH01000367G0710	4 days & 7 days	34.2	hypothetical protein SORBI_3005G171200 [Sorghum bicolor]	-1.50816	-0.222277	-0.304692	0.511426	1.5237
PH01000382G0050	4 days	34.1	hypothetical protein BRADI_2g24880 [Brachypodium distachyon]	-1.95675	0.328262	0.880969	0.436482	0.311038
PH01000383G0690	4 days & 7 days	34.4	hypothetical protein SETIT_013456mg [Setaria italica]	-1.11423	-0.551457	-0.740749	1.13178	1.27466
PH01000383G0700	4 days & 7 days	34.4	predicted protein [Hordeum vulgare subsp. vulgare]	-1.27013	-0.39181	-0.687124	1.2066	1.14246
PH01000400G0520	4 days & 7 days	34.7	Os05g0451100 [Oryza sativa Japonica Group]	-1.04504	-0.477383	-0.875072	1.05684	1.34065
PH01000438G0890	4 days & 7 days	34.15	PREDICTED: K(+) efflux antiporter 2, chloroplastic [Oryza brachyantha]	-1.44657	-0.237654	-0.418202	1.5339	0.568529
PH01000441G0050	4 days & 7 days	34.16	hypothetical protein OsJ_00567 [Oryza sativa Japonica Group]	-1.17642	-0.141159	-0.53831	1.81794	0.0379558
PH01000482G0720	7 days	34.99	hypothetical protein PAHAL_B01588 [Panicum hallii]	-1.05783	0.035178	-0.765204	-0.0269422	1.8148
PH01000503G0980	4 days	34.8	Os06g0153200 [Oryza sativa Japonica Group]	-0.38296	-0.612435	-0.454101	1.99391	-0.544413
PH01000507G0130	4 days	34.9	hypothetical protein SETIT_029415mg [Setaria italica]	-1.05585	-0.248529	-0.807878	1.74167	0.370586
PH01000525G0570	4 days & 7 days	34.16	unnamed protein product [Triticum aestivum]	-1.43826	-0.49274	-0.328923	1.01423	1.2457
PH01000569G0400	4 days	34.15	hypothetical protein PAHAL_A03370 [Panicum hallii]	-0.538265	-0.40525	-1.251	1.63256	0.561961
PH01000571G0590	4 days	34.9	hypothetical protein BRADI_5g11740 [Brachypodium distachyon]	-1.85934	0.294622	0.240147	1.17275	0.151826
PH01000597G0060	4 days & 7 days	34.1.2	PREDICTED: plasma membrane ATPase [Oryza brachyantha]	-1.8564	0.261434	-0.0299315	0.525734	1.09916
PH01000623G0110	4 days & 7 days	34.8	Os12g0515400, partial [Oryza sativa Japonica Group]	-1.48553	-0.344722	-0.404676	1.1985	1.03643
PH01000625G0750	4 days	34.2	hypothetical protein PAHAL_A02235 [Panicum hallii]	-0.774995	-0.561491	-0.0336404	1.93893	-0.568802
PH01000639G0700	7 days	34.16	PREDICTED: LOW QUALITY PROTEIN: ABC transporter B family member 21-like [Populus euphratica]	-0.846401	-0.730778	-0.636466	0.438104	1.77554
PH01000658G0140	4 days & 7 days	34.99	hypothetical protein BRADI_1g26810 [Brachypodium distachyon]	-1.33282	-0.275806	-0.633841	1.46142	0.781045
PH01000704G0510	4 days	34.99	hypothetical protein OsI_03300 [Oryza sativa Indica Group]	-1.28847	0.449861	-0.122968	1.63405	-0.672472
PH01000771G0500	4 days	34.14	Equilibrative nucleotide transporter 3 [Dichanthelium oligosanthes]	-0.654584	-0.481933	-0.379194	1.99211	-0.476403
PH01000783G0750	4 days & 7 days	34.4	hypothetical protein SORBI_3003G270800 [Sorghum bicolor]	-1.59431	0.431567	-0.470246	0.217548	1.41544
PH01000784G0060	4 days	34.99	Os12g0133100, partial [Oryza sativa Japonica Group]	-0.920024	-0.633554	-0.542699	1.84201	0.254269
PH01000851G0310	4 days & 7 days	34.99	hypothetical protein SETIT_035260mg [Setaria italica]	-0.847953	-0.64337	-0.732364	1.76694	0.456747
PH01000851G0380	4 days & 7 days	34.99	hypothetical protein BRADI_1g15680 [Brachypodium distachyon]	-0.74024	-0.526022	-0.998905	1.68578	0.579391
PH01000885G0130	4 days & 7 days	34.15	hypothetical protein PAHAL_B01739 [Panicum hallii]	-0.990746	-0.761121	-0.612666	0.816035	1.5485
PH01000885G0620	4 days	34.99	hypothetical protein BRADI_4g37890 [Brachypodium distachyon]	-1.54653	-0.0531301	-0.541527	1.17018	0.97101
PH01000917G0190	4 days & 7 days	34.1	hypothetical protein PAHAL_A00484 [Panicum hallii]	-1.51679	-0.0791931	0.400857	1.55103	-0.355904
PH01000918G0260	4 days & 7 days	34.1.1	VAH protein [Phyllostachys edulis]	-1.66167	-0.229107	-0.0510176	0.584595	1.3572
PH01000980G0060	4 days	34.9	Os05g0392700 [Oryza sativa Japonica Group]	-1.21122	-0.724008	-0.413054	0.972986	1.3753
PH01000992G0100	4 days & 7 days	34.16	ABC transporter C family member 14 [Triticum urartu]	-1.16563	-0.509356	-0.695221	1.39673	0.973482
PH01001011G0460	7 days	34.13	hypothetical protein SETIT_006106mg [Setaria italica]	-1.14148	-0.231276	-0.437562	-0.0470691	1.85738
PH01001011G0480	7 days	34.13	predicted protein [Hordeum vulgare subsp. vulgare]	-0.986901	-0.43872	-0.588574	0.153094	1.8611
PH01001053G0240	4 days	34.18	putative chloride channel-like protein CLC-g [Dichanthelium oligosanthes]	-1.51676	0.474551	-0.00782626	1.50555	-0.45551
PH01001057G0590	4 days & 7 days	34.8	hypothetical protein PAHAL_C01153 [Panicum hallii]	-1.2202	-0.299708	-0.808123	1.33483	0.993203
PH01001060G0550	7 days	34.19.1	water channel protein [Festuca arundinacea]	-0.659453	-0.245994	-0.587727	-0.487188	1.98036
PH01001065G0430	4 days & 7 days	34.99	Nucleobase-ascorbate transporter 3 [Dichanthelium oligosanthes]	-0.78553	-0.695532	-0.498941	1.90925	0.0707551
PH01001101G0160	4 days	34.3	PREDICTED: proline transporter 1-like [Oryza brachyantha]	-1.26195	-0.151199	-0.438345	1.78553	0.0659605
PH01001144G0050	4 days & 7 days	34.16	unknown [Zea mays]	-0.873218	-0.35752	-0.711664	1.89768	0.0447194
PH01001156G0010	7 days	34.99	hypothetical protein BRADI_1g37700 [Brachypodium distachyon]	-1.85899	0.335426	0.86029	-0.153948	0.817221
PH01001159G0470	7 days	34.16	Os09g0472100 [Oryza sativa Japonica Group]	-0.835091	-0.852307	-0.746644	1.04904	1.385
PH01001172G0310	4 days & 7 days	34.16	ABC transporter C family member 4 isoform X2 [Setaria italica]	-1.73052	-0.201427	0.102737	1.28955	0.539661
PH01001228G0180	4 days	34.9	hypothetical protein BRADI_4g32020 [Brachypodium distachyon]	-0.625056	-0.657613	-0.608299	1.95021	-0.0592408
PH01001245G0400	4 days & 7 days	34.2	hypothetical protein SORBI_3002G354100 [Sorghum bicolor]	-1.04209	-0.439708	-0.715582	1.72893	0.468456
PH01001305G0250	4 days	34.16	hypothetical protein BRADI_3g35400 [Brachypodium distachyon]	-0.0644494	-0.484123	0.456605	1.55409	-1.46212
PH01001321G0320	4 days & 7 days	34.99	hypothetical protein OsI_23068 [Oryza sativa Indica Group]	-1.47878	-0.0629396	-0.645677	1.0909	1.0965
PH01001329G0260	4 days & 7 days	34.5	AF289477_1 ammonium transporter 1-1 [Oryza sativa]	-0.949202	-0.326618	-0.998016	1.59031	0.683521
PH01001353G0420	4 days & 7 days	34.99	Plastidic ATP/ADP-transporter [Dichanthelium oligosanthes]	-1.23913	-0.696731	-0.425601	1.25057	1.11088
PH01001381G0150	4 days & 7 days	34.16	hypothetical protein BRADI_1g37826 [Brachypodium distachyon]	-0.83105	-0.48245	-0.623673	1.92025	0.0169268
PH01001384G0540	4 days	34.2	hypothetical protein OsI_30627 [Oryza sativa Indica Group]	-1.38169	-0.30073	-0.594684	1.30326	0.973841
PH01001440G0150	4 days & 7 days	34.22	Os02g0789100 [Oryza sativa Japonica Group]	-1.91902	0.435752	0.162636	0.321928	0.998702
PH01001440G0160	4 days	34.3	PREDICTED: vacuolar amino acid transporter 1 [Oryza brachyantha]	-0.714023	-1.16266	1.44253	0.911072	-0.476924
PH01001496G0370	4 days & 7 days	34.15	potassium transporter [Phragmites australis]	-1.51573	-0.407672	-0.288486	1.16473	1.04716
PH01001576G0270	4 days	34.1.1.6	Unknown	-1.85736	-0.195074	0.447551	0.912088	0.692793
PH01001615G0290	4 days & 7 days	34.21	Vacuolar cation/proton exchanger 1b [Dichanthelium oligosanthes]	-1.0995	-0.560945	-0.519823	0.446153	1.73412
PH01001659G0340	4 days & 7 days	34.16	hypothetical protein BRADI_4g14020 [Brachypodium distachyon]	-1.04528	-0.882391	-0.363883	1.57633	0.71522
PH01001717G0310	4 days	34.99	hypothetical protein BRADI_3g23000 [Brachypodium distachyon]	-0.635324	-0.904161	-0.468478	1.88245	0.12551
PH01001725G0380	4 days & 7 days	34.19.3	predicted protein [Hordeum vulgare subsp. vulgare]	-1.49472	-0.483535	-0.121639	1.44518	0.654721
PH01001757G0230	4 days	34.3	hypothetical protein BRADI_2g12540 [Brachypodium distachyon]	-0.824973	-0.403732	0.0380533	1.90798	-0.717333
PH01001786G0130	7 days	34.2	Putative polyol transporter 1 [Zea mays]	-0.7058	-0.748108	-0.779173	0.467794	1.76529
PH01001792G0100	7 days	34.2	Os02g0229400 [Oryza sativa Japonica Group]	-1.43684	0.394306	0.344069	-0.750244	1.44871
PH01001910G0040	4 days & 7 days	34.1.2	PREDICTED: plasma membrane ATPase [Oryza brachyantha]	-1.58379	-0.131473	-0.426083	1.06327	1.07808
PH01001929G0130	7 days	34.15	PREDICTED: probable potassium transporter 9 [Oryza brachyantha]	-0.734742	-0.490489	-0.486132	-0.266563	1.97793
PH01002005G0190	4 days	34.15	hypothetical protein BRADI_1g15610 [Brachypodium distachyon]	-0.107537	-0.231991	-0.607082	1.90823	-0.961622
PH01002057G0390	4 days	34.9	PREDICTED: mitochondrial carnitine/acylcarnitine carrier-like protein [Oryza brachyantha]	-1.30913	-0.185644	-0.694448	1.52653	0.662689
PH01002063G0170	4 days & 7 days	34.8	PREDICTED: dicarboxylate transporter 1, chloroplastic [Oryza brachyantha]	-1.51519	-0.181613	-0.501664	1.06109	1.13738
PH01002107G0080	4 days & 7 days	34.16	hypothetical protein PAHAL_E00022 [Panicum hallii]	-1.30764	-0.505068	-0.420478	1.54358	0.689608
PH01002165G0080	4 days & 7 days	34.6	hypothetical protein PAHAL_I00832 [Panicum hallii]	-1.63896	-0.631416	0.593527	0.558307	1.11854
PH01002255G0390	4 days	34.8	hypothetical protein BRADI_1g26000 [Brachypodium distachyon]	-1.4468	0.181906	-0.340891	1.65969	-0.053904
PH01002404G0320	4 days & 7 days	34.7	hypothetical protein OsI_15002 [Oryza sativa Indica Group]	-0.819913	-0.547418	-0.491196	1.94409	-0.0855623
PH01002409G0320	4 days	34.99	hypothetical protein PAHAL_B02542 [Panicum hallii]	-1.47786	1.16551	0.279676	0.846627	-0.813951
PH01002438G0020	4 days & 7 days	34.15	Os01g0930400 [Oryza sativa Japonica Group]	-0.848872	-0.842647	-0.656597	1.61076	0.737358
PH01002528G0280	4 days & 7 days	34.12	hypothetical protein SETIT_034876mg [Setaria italica]	-1.96634	0.625013	0.445827	0.715289	0.180208
PH01002560G0300	4 days	34.99	hypothetical protein SORBI_3003G237400 [Sorghum bicolor]	-0.393242	-0.686017	-0.924866	1.87129	0.132837
PH01002616G0280	4 days	34.99	PREDICTED: uncharacterized transporter YBR287W-like [Oryza brachyantha]	-0.0699282	-0.244436	-1.09882	1.8748	-0.461612
PH01002661G0060	4 days	34.16	hypothetical protein SORBI_3003G267300 [Sorghum bicolor]	-1.52066	0.45802	0.212338	1.4428	-0.592501
PH01002667G0160	4 days & 7 days	34.3	hypothetical protein BRADI_3g34590 [Brachypodium distachyon]	-1.34457	-0.30956	-0.637663	1.32415	0.96764
PH01002712G0070	7 days	34.16	PREDICTED: ABC transporter G family member 42 [Oryza sativa Japonica Group]	-0.484351	-0.804144	-0.731079	0.130885	1.88869
PH01002758G0050	4 days & 7 days	34.12	metal tolerance protein 1 isoform X1 [Setaria italica]	-1.7466	-0.0207811	-0.0701035	1.27642	0.561064
PH01002773G0210	4 days	34.12	metal tolerance protein C3 [Zea mays]	-0.485654	0.107686	-0.712306	1.89621	-0.805939
PH01002800G0200	4 days	34.16	PREDICTED: ABC transporter G family member 44 [Oryza sativa Japonica Group]	-0.757414	-0.435628	-0.85651	1.86222	0.187336
PH01002814G0230	4 days	34.3	hypothetical protein BRADI_1g61290 [Brachypodium distachyon]	-1.35409	0.419865	-0.234192	1.64551	-0.477096
PH01002890G0170	7 days	34.15	Os02g0518600 [Oryza sativa Japonica Group]	-0.720224	-0.622143	-0.645919	0.0720901	1.9162
PH01003099G0050	4 days	34.99	Exportin-T [Triticum urartu]	-1.39791	-0.0733357	0.817195	1.36596	-0.71191
PH01003119G0020	4 days & 7 days	34.9	PREDICTED: mitochondrial carnitine/acylcarnitine carrier-like protein [Oryza brachyantha]	-1.53962	-0.142117	-0.488618	1.17289	0.997469
PH01003257G0070	4 days & 7 days	34.13	hypothetical protein BRADI_2g30380 [Brachypodium distachyon]	-0.675267	-0.611268	-0.703599	0.0744692	1.91566
PH01003355G0260	4 days & 7 days	34.3	Pyrophosphate-energized vacuolar membrane proton pump 1 [Zea mays]	-1.39136	-0.0416798	-0.68032	0.628652	1.4847
PH01003382G0110	4 days & 7 days	34.8	hypothetical protein SETIT_017474mg [Setaria italica]	-1.44842	-0.0564166	-0.480943	1.58278	0.402997
PH01003385G0160	4 days & 7 days	34.16	ABC transporter G family member 42 [Dichanthelium oligosanthes]	-0.835618	-0.640519	-0.70543	0.378662	1.8029
PH01003390G0020	4 days	34.15	Potassium transporter 25 [Dichanthelium oligosanthes]	-0.186056	-0.477085	-0.751788	1.96675	-0.551817
PH01003453G0190	4 days	34.99	PREDICTED: protein DETOXIFICATION 18-like [Oryza brachyantha]	-1.80368	0.575552	0.0972586	1.18454	-0.0536624
PH01003461G0070	4 days	34.9	predicted protein [Hordeum vulgare subsp. vulgare]	-0.753963	-0.489404	-0.31	1.97865	-0.425283
PH01003567G0120	4 days & 7 days	34.14	sodium/hydrogen exchanger 6 [Setaria italica]	-1.65066	0.745077	-0.609782	1.07405	0.441319
PH01003685G0020	7 days	34.13	PREDICTED: oligopeptide transporter 7 [Oryza sativa Japonica Group]	-1.57773	0.204205	-0.431613	0.330945	1.47419
PH01003709G0200	4 days & 7 days	34.16	PREDICTED: ABC transporter F family member 4 [Oryza brachyantha]	-1.81373	0.487788	-0.288087	1.01548	0.598542
PH01003720G0120	4 days	34.16	unnamed protein product [Triticum aestivum]	-1.35267	0.441383	0.533438	1.33337	-0.955519
PH01003801G0100	4 days & 7 days	34.21	PREDICTED: vacuolar cation/proton exchanger 1a [Oryza brachyantha]	-1.03578	-0.789115	-0.39019	0.516405	1.69868
PH01003880G0160	4 days	34.16	MDR-like ABC transporter [Oryza sativa Japonica Group]	-0.485027	-0.450915	-0.176126	1.95461	-0.842547
PH01003947G0110	4 days	34.1	hypothetical protein BRADI_2g40060 [Brachypodium distachyon]	-0.400461	0.645451	0.313285	1.16465	-1.72292
PH01004321G0060	4 days & 7 days	34.12	hypothetical protein BRADI_1g37907 [Brachypodium distachyon]	-1.27559	-0.314704	-0.735859	1.27894	1.04721
PH01004368G0030	4 days & 7 days	34.99	MATE efflux family protein 5 [Triticum urartu]	-1.18744	-0.237115	-0.683469	1.70392	0.404106
PH01004437G0040	4 days & 7 days	34.15	unknown [Zea mays]	-1.53868	-0.374352	-0.109067	0.54414	1.47796
PH01005144G0070	7 days	34.99	PREDICTED: organic cation/carnitine transporter 7 isoform X2 [Oryza sativa Japonica Group] Japonica Group]	-0.958343	-0.371635	-0.739923	0.2432	1.8267
PH01007752G0020	4 days & 7 days	34.99	Plastidic ATP/ADP-transporter [Dichanthelium oligosanthes]	-1.63566	-0.296964	-0.168748	1.05576	1.04562
PH01071619G0010	4 days & 7 days	34.16	hypothetical protein BRADI_1g37826 [Brachypodium distachyon]	-0.842945	-0.525179	-0.59554	1.91215	0.0515168
PH01277101G0010	4 days	34.7	hypothetical protein SETIT_011707mg [Setaria italica]	-0.78238	-0.51415	-0.472613	1.96513	-0.195991

## Sheet: TableS3
Supplementary Table S3. Expression and functional annotations of the DEGs up-regulated in response to the 2,4-D treatments.
IDs of homologs in P. edulis	Time	RPM					MapMan BIN code	KEGG ID
		Control	2,4-D 4 days	2,4-D 7 days	BA 4 days	BA 7 days
PH01000000G0600	4 days & 7 days	58.8748	88.162	90.9029	82.7588	86.8969	27.3.99	No IDs
PH01000000G0970	4 days & 7 days	32.8745	68.2323	64.5121	30.4257	29.6217	10.7	No IDs
PH01000000G4500	4 days & 7 days	74.0659	129.793	142.069	111.546	117.698	33.99	K11593
PH01000000G5430	4 days & 7 days	28.8945	53.3424	47.4098	63.6575	54.6663	17.2.3	No IDs
PH01000001G2800	4 days	7.72319	13.3608	12.5333	11.2429	12.1907	33.99	No IDs
PH01000002G0130	4 days & 7 days	84.5242	141.203	139.508	110.243	106.987	35.2	K12879
PH01000002G0230	4 days & 7 days	13.68	25.8005	29.1356	25.8681	23.5279	30.2.10	No IDs
PH01000002G1040	4 days	9.82729	22.3546	19.4313	30.1118	23.5779	35.2	No IDs
PH01000002G2090	4 days & 7 days	50.2409	94.5676	85.8348	86.9862	115.009	17.4.2	K14489
PH01000002G2790	4 days	1189.46	1686.23	1470.74	2062.13	2272.43	7.2.2	K00616
PH01000002G2840	4 days & 7 days	17.6494	35.0189	31.2767	46.4578	46.4815	26.2	No IDs
PH01000004G0570	4 days	5.24286	12.5858	9.97363	11.0172	10.2745	27.3.3	No IDs
PH01000004G2930	4 days & 7 days	0.0868713	1.68541	1.03046	26.1469	3.91401	34.3	No IDs
PH01000005G0270	4 days & 7 days	16.4133	29.1423	29.0722	2.72945	16.3243	35.2	No IDs
PH01000005G2200	4 days & 7 days	24.7133	34.6878	36.9397	37.1206	33.2493	19.1	K02434
PH01000005G2310	4 days & 7 days	0.401101	1.74779	1.58	2.72764	1.84151	27.3.85	No IDs
PH01000005G2360	4 days & 7 days	3.80493	8.20973	6.67762	31.4895	8.1328	29.5.9	No IDs
PH01000005G2900	4 days & 7 days	5.05593	12.3888	10.4881	6.94353	4.01846	34.3	No IDs
PH01000005G2920	4 days	3.21777	8.3198	6.32209	5.68857	3.06027	34.3	No IDs
PH01000005G3030	4 days & 7 days	3.58642	8.7536	7.75345	19.4504	20.238	17.2.3	K14506
PH01000006G0390	4 days & 7 days	157.99	225.619	219.262	266.355	236.348	27.4	K12741
PH01000009G0030	4 days & 7 days	38.1659	60.2425	61.4545	61.2032	52.6702	35.2	No IDs
PH01000009G0060	4 days & 7 days	3.98185	7.75813	7.43753	3.55264	3.42853	27.3.25	K09422
PH01000010G0220	4 days & 7 days	204.018	329.361	393.428	545.526	673.155	8.1.3	K01681
PH01000010G0280	4 days	19.6598	33.0874	30.2057	36.7811	40.6934	29.4	No IDs
PH01000010G1410	4 days & 7 days	22.6006	47.3715	48.6729	58.7523	70.7361	34.16	No IDs
PH01000010G1820	4 days & 7 days	0.245811	2.61578	3.04502	1.13178	2.55106	10.3.1.1	No IDs
PH01000010G1850	4 days & 7 days	63.6435	117.383	119.035	90.3424	85.472	10.3.1.1	No IDs
PH01000011G1960	4 days & 7 days	33.1584	72.8556	64.3521	80.5293	68.8457	35.1	No IDs
PH01000011G2980	4 days & 7 days	23.7556	36.1558	35.9916	40.4522	36.9924	29.5.2	No IDs
PH01000012G1330	4 days	10.9471	21.8345	18.5204	12.6451	15.4723	35.2	No IDs
PH01000013G1080	4 days & 7 days	23.1364	45.0025	37.0072	49.901	40.3128	34.16	K06184
PH01000013G2230	4 days & 7 days	26.5423	45.6358	46.2035	31.7047	37.5244	30.11	K12121
PH01000013G2240	4 days & 7 days	20.3824	38.6886	35.4654	34.053	36.0725	30.11	K12121
PH01000014G0040	4 days & 7 days	31.0512	50.2129	48.8829	36.7792	38.8699	35.2	No IDs
PH01000014G0070	4 days & 7 days	11.9331	18.9656	18.2047	21.7514	14.1685	27.1.2	K12818
PH01000016G0560	4 days & 7 days	23.7055	36.5715	37.3346	35.3289	32.7059	27.4	K13192
PH01000018G0890	7 days	22.8155	32.4013	33.8085	35.5388	39.2581	35.2	No IDs
PH01000018G0940	4 days & 7 days	9.21803	18.1866	15.033	18.24	22.1508	27.3.4	No IDs
PH01000018G2350	4 days	32.0667	54.7875	47.9709	47.729	48.4952	29.4	No IDs
PH01000019G0530	4 days & 7 days	248.103	395.555	381.915	481.332	404.963	11.1.8	K01895
PH01000019G1140	4 days & 7 days	163.455	299.594	288.618	283.853	240.431	28.1	K12854
PH01000020G0020	4 days	50.526	71.7365	66.2774	54.6759	60.574	29.5.11	No IDs
PH01000020G1010	4 days & 7 days	1.16613	9.64003	7.78109	23.212	33.8401	29.5.11.4.5.2	No IDs
PH01000020G1160	4 days & 7 days	42.4789	77.7196	74.462	89.7973	83.4519	28.99	No IDs
PH01000020G1790	4 days & 7 days	9.15101	15.6382	14.7744	14.2968	12.4037	35.1.5	No IDs
PH01000021G0280	4 days & 7 days	8.94581	17.1888	16.4267	15.9453	13.5766	35.1.5	No IDs
PH01000021G0990	4 days	8.4098	26.8836	22.4067	33.3397	25.6298	17.5.2	K14509
PH01000021G1350	4 days & 7 days	35.8051	84.5366	79.9076	99.5669	98.6455	29.5.3	No IDs
PH01000022G1920	4 days	71.694	122.49	117.438	126.192	126.936	27.3.68	No IDs
PH01000023G1230	4 days & 7 days	100.52	174.115	174.987	171.596	153.489	29.2.2.3.1	K14550
PH01000023G1420	4 days	5.14624	10.1796	6.90139	5.61934	4.97045	29.4	No IDs
PH01000023G2280	4 days & 7 days	7.64743	14.8812	12.9884	12.8673	14.3632	29.2.3	K03260
PH01000024G1030	4 days & 7 days	49.9942	92.7774	94.7362	83.7551	74.1257	12.2.1.2	K00264
PH01000024G2550	4 days	100.097	130.975	119.871	120.123	128.092	35.1.21	No IDs
PH01000025G0370	4 days & 7 days	4.27225	11.7108	10.7136	7.43119	13.7143	35.1	No IDs
PH01000027G0820	4 days & 7 days	19.6782	32.5716	28.8812	23.24	24.0521	35.2	No IDs
PH01000027G0920	7 days	25.6266	38.4001	43.9067	33.5964	36.3051	27.4	K13094
PH01000027G1370	7 days	49.6472	69.183	74.8316	56.4397	58.1911	28.1	No IDs
PH01000030G1080	4 days & 7 days	53.2326	164.263	151.738	241.341	239.2	34.16	No IDs
PH01000030G1730	4 days	35.4928	66.06	63.3554	58.9234	66.8867	30.4	No IDs
PH01000031G0480	7 days	3.67607	5.41415	6.77206	6.41544	5.43957	34.16	No IDs
PH01000031G0750	7 days	24.5685	32.4015	33.3796	26.4228	29.3718	35.1	K01950
PH01000031G2360	4 days	329.586	500.007	486.703	495.653	492.531	33.99	K12667
PH01000032G1030	4 days & 7 days	58.5296	116.893	123.851	113.628	108.088	20.1	K13459
PH01000033G2440	4 days & 7 days	52.1457	98.75	102.46	85.7075	94.4064	35.2	No IDs
PH01000034G0340	4 days & 7 days	8.98202	36.3066	35.7046	60.2836	32.2786	27.3.3	K09286
PH01000035G0110	4 days	0.470407	1.66555	0.658052	13.0651	4.40614	26.3	K01188
PH01000035G0350	4 days	4.13662	10.7855	7.88112	8.59445	13.6756	30.2.99	No IDs
PH01000035G0490	4 days & 7 days	30.5725	48.8592	55.1145	14.8429	16.0455	11.9.3.3	No IDs
PH01000035G0620	4 days	48.7486	84.5949	81.644	83.9664	87.1503	35.2	No IDs
PH01000036G0220	7 days	2.44269	10.2859	14.6014	26.8483	34.2096	10.6	No IDs
PH01000038G1530	4 days & 7 days	28.9729	68.7017	63.075	72.5127	103.596	35.2	No IDs
PH01000039G0870	4 days & 7 days	20.3827	32.4754	33.3621	27.8722	14.1838	30.11	No IDs
PH01000040G0280	7 days	96.3246	101.574	138.053	146.79	131.187	31.3	K17081
PH01000040G0670	4 days & 7 days	283.768	414.537	449.163	283.668	367.328	10.2.1	K10999
PH01000040G2000	4 days	144.589	216.866	201.482	305.821	271.466	35.1	K01114
PH01000040G2100	7 days	189.571	292.419	317.317	267.565	293.381	33.99	No IDs
PH01000043G0380	4 days & 7 days	20.522	32.4025	30.2793	40.0591	37.0735	35.2	No IDs
PH01000043G1840	4 days & 7 days	11.2772	32.4556	24.2904	39.9183	40.8063	34.3	K01507
PH01000044G0420	4 days & 7 days	46.4882	84.3171	80.7273	73.9904	85.4301	29.5.11	K11789
PH01000046G0920	4 days	66.8065	115.414	97.2152	116.936	94.826	35.2	No IDs
PH01000047G0260	4 days & 7 days	41.1995	68.8382	70.6014	55.0145	57.2048	28.99	K11665
PH01000047G0470	4 days & 7 days	13.3953	25.8458	24.7825	20.0975	21.715	33.99	No IDs
PH01000049G0320	4 days & 7 days	70.9029	125.763	124.432	108.498	106.913	31.4	K17301
PH01000053G1520	4 days & 7 days	22.97	37.1885	33.9158	33.3022	38.5486	10.3	No IDs
PH01000056G0580	4 days & 7 days	380.079	558.631	578.256	518.159	523.022	35.1	K14005
PH01000056G0850	4 days	22.1727	39.0489	37.0266	44.8283	49.5569	12.2.1.1	K00284
PH01000056G1530	4 days & 7 days	57.5592	99.5149	92.7696	68.8978	71.0459	27.3.63	No IDs
PH01000056G1770	4 days & 7 days	451.838	666.44	656.282	648.148	583.558	27.1	K13126
PH01000058G1610	4 days & 7 days	14.7972	60.2934	91.9386	178.744	61.0769	26.3.4	No IDs
PH01000059G0350	4 days	22.4426	35.4335	33.3392	32.2403	26.9584	26.7	No IDs
PH01000059G1780	7 days	8.46783	14.4447	16.7704	17.3403	18.6026	35.1.5	No IDs
PH01000060G1600	4 days & 7 days	108.58	205.776	199.869	156.05	172.046	35.2	No IDs
PH01000061G0590	4 days & 7 days	61.7597	92.9183	90.6415	122.332	127.559	34.3	K01507
PH01000061G0730	4 days & 7 days	19.7629	34.5598	32.4352	28.6572	28.0503	34.3	No IDs
PH01000061G0880	4 days & 7 days	1.14957	4.91326	3.77013	2.2359	4.32244	35.2	No IDs
PH01000062G0590	4 days & 7 days	90.8376	160.952	172.231	144.023	142.972	20.2.1	K09486
PH01000062G1420	4 days & 7 days	157.71	299.121	296.469	337.662	291.774	35.1.27	K03255
PH01000062G1430	4 days & 7 days	27.9019	52.0156	54.2241	58.9199	50.0223	35.1.27	K03255
PH01000062G1700	4 days & 7 days	150.96	343.965	283.135	466.431	383.715	34.8	K05863
PH01000064G0140	4 days	8.0283	12.9068	12.046	16.6715	14.4383	31.3	K18810
PH01000064G1200	7 days	47.507	69.9718	77.0316	70.88	71.3343	27.3.67	K12875
PH01000064G1250	4 days & 7 days	30.7064	69.7499	70.7345	43.3795	42.5307	30.2.3	No IDs
PH01000066G1500	4 days & 7 days	65.6441	89.5104	90.6928	105.391	98.0888	29.4	K06276
PH01000066G1540	4 days	159.472	232.373	222.034	185.887	158.705	27.1.19	K12619
PH01000068G0320	4 days	17.5337	27.164	26.0218	19.9551	25.0878	29.4	No IDs
PH01000068G0710	4 days & 7 days	50.3411	81.0496	84.4702	86.6634	83.0012	27.3.99	No IDs
PH01000068G1830	4 days & 7 days	27.2	60.7091	53.9756	40.7255	43.3961	30.2.3	No IDs
PH01000069G0340	4 days & 7 days	4.12469	16.8921	13.7084	20.9465	20.0608	30.2.10	No IDs
PH01000069G1210	4 days & 7 days	14.1388	26.4644	32.3775	20.4447	30.5622	27.3.4	No IDs
PH01000070G0050	4 days	2.73162	5.15838	4.59863	12.1579	8.55063	35.1	No IDs
PH01000070G0070	4 days & 7 days	144.09	216.334	239.926	299.699	247.777	20.2.1	K04043
PH01000072G1500	4 days & 7 days	37.5694	77.0228	80.5158	76.6656	75.1535	35.2	No IDs
PH01000074G1120	4 days & 7 days	33.6767	53.0276	52.7455	48.7086	46.0226	20.1	No IDs
PH01000075G1710	4 days	34.8334	56.8679	53.3928	68.2638	62.6401	34.8	K14684
PH01000078G1090	4 days & 7 days	16.1341	25.8934	27.6572	27.1653	25.9596	34.16	No IDs
PH01000078G1520	4 days	32.2629	51.4177	49.4088	50.8354	51.2171	35.1	No IDs
PH01000079G0360	7 days	5.81917	9.10857	10.6894	8.94119	8.30098	35.2	No IDs
PH01000079G1850	4 days & 7 days	1.71425	4.43113	4.1396	4.21273	4.23612	29.5.11.4.3.2	No IDs
PH01000080G1160	7 days	9.43187	15.5281	20.6897	21.321	10.4788	27.4	No IDs
PH01000081G2170	4 days & 7 days	21.7576	34.2758	34.4409	29.4288	26.422	35.2	No IDs
PH01000083G0040	4 days & 7 days	19.309	32.2294	34.4372	22.6622	21.3068	20.2.3	No IDs
PH01000083G1300	4 days & 7 days	441.849	647.243	594.337	1008.27	766.461	7.1.3	K00033
PH01000084G0620	4 days	0.118564	1.91582	0.788653	1.20772	1.02267	17.2.3	K14488
PH01000084G0760	4 days & 7 days	110.107	183.159	184.033	189.21	202.22	29.5.11.20	K03032
PH01000085G1360	4 days & 7 days	49.3936	89.3947	87.8406	67.5614	66.7212	35.2	No IDs
PH01000086G0750	4 days	188.13	386.912	370.448	321.991	337.601	34.2	No IDs
PH01000086G1010	4 days & 7 days	173.314	245.223	255.588	287.59	325.859	8.1.6	K01899
PH01000089G0510	4 days	24.9198	59.9463	43.2513	52.6653	44.9809	20.1	K01183
PH01000089G1630	4 days & 7 days	259.176	385.534	367.692	157.47	155.728	27.3.52	No IDs
PH01000090G0270	7 days	6.56138	10.7386	11.2332	7.82875	6.9221	28.2	No IDs
PH01000090G1240	4 days & 7 days	46.5496	70.1522	66.9554	70.6144	87.0834	29.5.11.4.3.2	K13463
PH01000090G1480	7 days	44.027	79.5399	92.1002	119.389	144.709	2.2.2.2	K00688
PH01000092G0950	4 days & 7 days	56.5583	82.1814	87.016	70.9087	70.4962	26.17	K01528
PH01000093G0670	4 days	8.9519	15.5757	12.9239	27.035	22.088	27.3.4	No IDs
PH01000094G1730	4 days & 7 days	1.39042	5.08733	5.50696	8.16942	16.1339	30.2.26	No IDs
PH01000095G1690	4 days	0.317716	1.53572	1.37145	4.04722	8.81403	35.2	No IDs
PH01000096G0390	7 days	5.88629	9.28555	10.1911	11.7095	11.944	35.1.5	No IDs
PH01000096G1020	4 days & 7 days	11.3477	17.6448	17.1524	15.7942	13.0501	20.1.7	No IDs
PH01000097G0900	4 days & 7 days	103.831	152.266	157.324	107.445	100.829	29.5.11.4.3.2	No IDs
PH01000098G1390	4 days & 7 days	28.4243	49.771	51.3468	50.2924	60.7834	35.1	K15285
PH01000099G0410	4 days	661.922	1001.82	784.76	1708.78	1202.65	26.9	K00799
PH01000102G1470	7 days	6.34565	9.7568	18.7748	3.59474	7.08235	26.4.1	No IDs
PH01000105G0290	4 days & 7 days	32.9259	62.129	57.8166	65.437	52.5488	35.1	K14552
PH01000106G0550	4 days & 7 days	38.9819	78.1773	79.9765	57.8039	61.1149	35.2	No IDs
PH01000107G0110	4 days & 7 days	12.6278	22.0841	24.1802	22.7454	20.4058	27.1.20	K11592
PH01000107G1420	4 days & 7 days	34.454	54.6041	56.688	70.7315	53.0645	20.1.7	No IDs
PH01000107G1720	4 days	6.95067	11.2794	8.7816	24.7441	11.1868	13.1.6.5.2	K00766
PH01000109G0650	4 days & 7 days	92.7752	181.736	194.206	200.856	199.919	35.2	No IDs
PH01000110G0830	4 days	47.8594	66.757	63.1885	50.6037	58.8056	35.1	K13103
PH01000111G0400	4 days & 7 days	68.2506	137.66	143.042	146.491	122.845	33.99	No IDs
PH01000111G1510	4 days & 7 days	33.0092	50.1296	50.1017	41.6828	42.7626	28.99	K11665
PH01000113G0020	4 days	11.0193	24.619	17.6565	23.0873	25.6547	35.2	No IDs
PH01000113G0480	4 days & 7 days	43.2282	63.0781	60.5179	70.3559	65.5024	29.4.1.57	K04733
PH01000113G0550	7 days	1.36397	1.41442	3.77651	9.07351	1.95751	27.3.22	K09338
PH01000114G0450	4 days & 7 days	24.8181	36.8137	36.343	49.624	42.6315	10.1.1.20	K12447
PH01000115G0290	4 days & 7 days	23.202	37.4949	39.2319	40.0629	33.491	30.4	No IDs
PH01000115G1120	4 days & 7 days	2.16818	5.46385	5.91973	9.67268	10.6974	35.2	No IDs
PH01000118G0190	4 days	201.628	283.225	268.568	305.138	244.764	27.1	K13126
PH01000118G0670	4 days & 7 days	47.7539	70.8674	73.2565	74.6013	71.546	35.1	No IDs
PH01000118G1510	4 days & 7 days	68.0228	154.211	133.626	158.138	138.032	29.2.3	K03260
PH01000118G1660	4 days & 7 days	382.455	934.037	806.982	1387.12	1181.08	22.1.2	K01611
PH01000121G0800	4 days	13.9085	64.2599	52.1831	92.1761	67.5476	34.9	No IDs
PH01000122G0030	4 days & 7 days	27.0789	48.3273	45.8276	50.8416	56.6927	35.2	K17508
PH01000122G0400	7 days	5.38998	8.06044	9.46571	7.57041	7.67778	33.1	K14674
PH01000124G0510	4 days	20.4793	32.1214	31.9223	22.047	22.3817	35.2	K14310
PH01000124G1110	7 days	103.115	146.552	152.273	144.176	151.03	31.3.1	K09566
PH01000125G0760	4 days & 7 days	59.9108	87.9567	93.1943	121.329	95.6345	20.1.7	No IDs
PH01000127G0790	4 days & 7 days	19.8784	34.8035	31.8721	31.1695	31.1091	27.1	K12818
PH01000129G1000	4 days & 7 days	0.565847	2.42927	2.07687	17.7961	6.91342	26.11	No IDs
PH01000129G1060	4 days & 7 days	37.2535	126.065	91.5203	98.7749	127.199	27.3.22	No IDs
PH01000130G0620	4 days	41.9484	73.3393	51.5453	81.37	43.3143	27.3.32	No IDs
PH01000130G1030	4 days & 7 days	2.34717	12.1451	14.2696	10.071	10.5873	29.4	No IDs
PH01000130G1510	7 days	0.502889	2.09772	2.55124	1.34944	0.845753	16.1	K05909
PH01000131G0920	4 days & 7 days	144.837	217.189	216.807	245.146	193.44	27.1.2	K16911
PH01000134G0890	4 days & 7 days	50.387	107.862	110.093	100.941	89.1437	35.1.5	No IDs
PH01000134G0990	4 days & 7 days	2.87701	6.27413	6.79604	11.1294	6.5166	31.4	K08515
PH01000136G0140	4 days & 7 days	233.695	677.042	557.588	291.375	563.037	30.2.12	No IDs
PH01000136G0790	4 days	2.55168	5.73028	4.79292	11.2454	19.929	35.2	No IDs
PH01000138G0440	4 days & 7 days	363.962	699.522	698.841	744.795	812.362	29.3.3	No IDs
PH01000139G1240	7 days	75.7732	111.474	123.105	108.953	105.452	35.1.12	K17943
PH01000140G0280	4 days & 7 days	35.1115	56.0683	52.6602	45.8394	49.9052	29.5.11.4.2	K15601
PH01000140G0840	4 days & 7 days	8.60045	15.8649	14.8656	15.8952	11.96	35.2	K18734
PH01000141G1140	4 days & 7 days	68.1517	147.312	143.956	140.756	152.752	23.1.2.4	K01952
PH01000142G0060	4 days & 7 days	126.265	226.524	237.816	227.17	212.475	31.4	K05236
PH01000142G1490	4 days & 7 days	5.86227	10.5657	10.577	10.0772	9.68327	30.4.1	K00889
PH01000143G1590	7 days	1.99253	3.43717	5.11124	2.97854	3.72846	23.5.3	K11752
PH01000144G0260	4 days	232.84	463.079	343.951	338.94	249.816	35.1	No IDs
PH01000144G0920	4 days & 7 days	32.1597	60.8732	63.3012	73.76	63.2566	29.5.3	K12655
PH01000144G0970	4 days	5.23342	11.3493	11.1688	12.5479	12.5516	35.2	K12655
PH01000144G1450	4 days	48.0218	68.3379	65.7084	79.8617	62.6626	34.16	No IDs
PH01000144G1620	4 days & 7 days	12.7705	24.0076	23.5272	25.0464	21.2943	31.2	No IDs
PH01000145G0570	4 days	91.5183	152.068	138.248	126.852	133.868	27.1.1	K12830
PH01000150G0920	4 days	30.8994	60.2062	52.9813	47.3031	38.124	28.1	No IDs
PH01000152G0810	7 days	80.7972	101.123	111.117	93.7757	93.6604	29.4	K18670
PH01000154G1020	7 days	164.701	240.529	254.843	242.13	246.062	35.1	No IDs
PH01000155G0320	4 days & 7 days	16.5178	28.8828	29.6617	28.9775	28.4265	33.1	K14674
PH01000157G1010	7 days	88.8744	130.636	153.915	117.426	95.9983	10.3.1.1	No IDs
PH01000157G1560	4 days & 7 days	1.03239	3.36778	3.10446	2.90054	4.28482	35.2	No IDs
PH01000159G1140	4 days & 7 days	56.1697	123.297	115.311	128.923	126.72	35.2	No IDs
PH01000161G0570	4 days	16.1299	29.2304	28.6696	44.0472	17.2332	34.22	K05391
PH01000162G0820	7 days	18.0304	25.4838	26.7656	35.0827	22.7053	35.2	No IDs
PH01000162G1260	4 days & 7 days	456.253	741.498	810.342	1084.36	1231.79	13.1.3.4	K00549
PH01000163G0460	4 days	31.1598	44.9993	42.9061	36.5295	33.1999	35.2	K14409
PH01000165G0160	4 days	19.5628	43.3845	37.756	62.9326	87.5186	34.16	K05658
PH01000169G0460	4 days	23.0417	34.8639	34.3846	38.5261	33.4459	35.2	No IDs
PH01000169G1160	4 days & 7 days	48.8524	71.0869	71.3468	63.5706	50.2255	35.1.41	No IDs
PH01000171G0530	4 days & 7 days	8.38767	14.4361	14.1833	17.2461	16.073	30.4.1	No IDs
PH01000173G0090	4 days & 7 days	19.5294	31.5288	31.4302	26.7891	25.1247	29.5.11.4.3.2	No IDs
PH01000173G0120	4 days	75.6507	120.086	108.694	107.534	122.274	28.1	K06063
PH01000174G0220	4 days & 7 days	85.8438	125.83	131.444	114.674	126.131	29.5.11.20	K03028
PH01000174G0650	7 days	21.3607	40.1084	44.2338	36.2238	32.5009	35.1.5	No IDs
PH01000175G0750	7 days	10.399	14.2248	15.9185	14.4452	16.0884	11.1.31	K00627
PH01000176G1100	4 days & 7 days	55.5277	90.0302	81.6006	82.5672	74.0949	27.3.54	K04498
PH01000177G0360	7 days	0.234545	0.464678	0.941949	1.64695	0.853303	35.2	No IDs
PH01000177G0520	7 days	0.979973	2.25982	2.50188	3.49496	2.73645	33.99	No IDs
PH01000180G0930	4 days & 7 days	80.7105	129.254	121.184	118.926	120.923	29.2.4	K12852
PH01000183G0570	4 days & 7 days	35.5218	90.3942	82.9989	70.7778	72.3584	27.3.4	No IDs
PH01000183G0680	4 days	7.05819	12.6353	12.4709	10.7663	8.66059	30.11	No IDs
PH01000183G0940	4 days & 7 days	1.78272	4.89363	4.46195	6.48405	13.412	27.3.22	K09338
PH01000183G0980	7 days	15.2305	34.1311	35.8244	48.1169	52.7895	20.2.1	K09534
PH01000184G0930	4 days & 7 days	36.6239	56.1714	53.6132	64.5907	50.5877	35.2	No IDs
PH01000187G1290	4 days & 7 days	19.6336	43.8653	46.8224	57.3634	55.743	26.2	K13648
PH01000188G0820	7 days	51.2399	81.2713	85.6234	64.983	73.9602	29.3.1	K14297
PH01000190G1360	7 days	9.36915	13.6942	14.1062	10.7069	10.1283	35.2	No IDs
PH01000195G0910	4 days	25.9011	47.46	43.4635	36.4567	45.4392	35.2	No IDs
PH01000197G0460	4 days & 7 days	10.6292	24.9691	25.1918	17.574	18.4521	31.1	No IDs
PH01000198G0300	4 days & 7 days	38.1401	69.191	73.4746	67.2943	65.0451	27.3.54	K11373
PH01000198G0550	7 days	27.0811	35.8214	38.4398	19.9734	26.4336	31.1.1.3.8	K10357
PH01000200G0210	4 days & 7 days	109.208	166.076	194.303	135.938	147.798	33.99	K11593
PH01000202G1270	4 days	4.75994	8.92437	8.48992	5.71871	5.68191	35.1	No IDs
PH01000203G0810	4 days & 7 days	6.49438	11.4573	10.5778	10.6038	9.13332	35.2	No IDs
PH01000207G0720	4 days & 7 days	85.3706	176.918	159.191	254.35	210.363	8.1.1.3	K00382
PH01000209G0680	4 days & 7 days	8.26716	19.6484	18.5469	18.5029	28.9672	35.2	No IDs
PH01000209G1050	4 days	16.997	24.4807	23.2866	21.062	20.6844	34.1	K14802
PH01000210G0860	4 days	39.7002	88.1507	80.4229	82.4343	76.2306	35.2	K14794
PH01000214G1380	4 days & 7 days	24.9242	40.1929	42.5944	42.0067	40.3859	29.2.4	K03234
PH01000217G0880	4 days & 7 days	20.9356	34.2196	36.9614	34.9738	41.7412	34.2	No IDs
PH01000223G1130	4 days & 7 days	60.9984	121.79	169.716	96.4705	235.381	13.1.2.2.1	K12657
PH01000223G1140	7 days	19.6602	38.8187	55.6189	30.692	86.224	13.1.2.2.1	K12657
PH01000224G0220	4 days & 7 days	109.015	173.717	176.875	156.692	181.077	29.5.11.20	K03032
PH01000226G0990	4 days & 7 days	85.7861	113.313	120.622	127.083	117.824	35.1.41	K12200
PH01000227G0020	4 days & 7 days	8.01562	14.2538	11.9869	24.783	11.1309	27.3.4	No IDs
PH01000227G0570	4 days	8.94784	21.7288	16.3964	15.1045	14.1458	35.1.20	No IDs
PH01000227G0800	4 days & 7 days	12.2683	22.1564	20.9785	15.4934	13.9337	35.2	No IDs
PH01000229G0460	4 days & 7 days	666.927	1181.36	1324.5	2378.03	2064.68	4.1.10	K01623
PH01000232G0140	4 days	0.846442	2.34672	1.3177	2.99949	2.1373	35.2	No IDs
PH01000232G0150	4 days	24.6107	37.8605	34.7962	27.5375	29.7561	29.4	K01102
PH01000232G0420	4 days & 7 days	38.752	65.526	68.1071	64.5018	66.9003	35.2	No IDs
PH01000234G0360	4 days & 7 days	16.209	29.8775	28.8815	51.4044	30.1795	29.7.12	No IDs
PH01000234G0830	4 days & 7 days	16.0937	27.4111	27.851	57.672	89.8927	35.1	No IDs
PH01000235G0100	4 days	20.0221	37.3573	32.9857	6.33465	23.5443	31.2	No IDs
PH01000236G1170	4 days & 7 days	13.0139	30.7774	28.1676	28.1301	25.7992	27.3.60	No IDs
PH01000240G0650	7 days	14.2853	26.5638	28.838	33.7975	31.8573	35.2	No IDs
PH01000240G1190	4 days & 7 days	5.04795	8.63323	8.07852	9.72903	8.12201	29.5.11.3	K10581
PH01000240G1210	4 days	10.476	18.5528	17.0878	19.8214	16.7929	29.5.11.3	K10581
PH01000242G0220	4 days & 7 days	104.939	189.528	176.413	186.511	159.639	29.4	No IDs
PH01000242G0550	4 days & 7 days	3.38062	5.52112	6.02215	10.7697	8.86031	29.8	K04488
PH01000243G0600	4 days & 7 days	2.3879	5.62736	5.92138	6.12591	8.51246	27.3.60	No IDs
PH01000243G0760	7 days	46.7651	64.5738	75.7852	59.9706	64.7043	30.3	No IDs
PH01000246G0040	4 days	42.426	57.8127	50.8236	67.0588	63.3121	30.5	No IDs
PH01000246G0240	4 days & 7 days	210.704	277.792	300.878	204.806	218.703	10.2.1	No IDs
PH01000248G0550	4 days & 7 days	5.913	14.1929	12.6073	17.0951	13.8776	31.1	No IDs
PH01000250G0430	4 days & 7 days	66.7367	109.466	100.601	104.427	98.1195	35.2	No IDs
PH01000250G0640	7 days	61.3709	94.9253	103.859	76.588	89.8579	35.2	No IDs
PH01000254G0340	4 days & 7 days	264.168	378.229	365.797	530.041	414.45	13.1.4.1.2	K00053
PH01000256G0090	7 days	80.8584	106.159	115.108	90.8665	99.0279	31.4	No IDs
PH01000256G0530	4 days & 7 days	10.1259	62.5859	55.2354	118.454	73.642	34.9	No IDs
PH01000258G0120	7 days	15.9613	25.8322	27.0002	26.3977	27.2527	29.5.11.4.3.3	K03347
PH01000258G0710	7 days	61.89	82.6328	88.7564	61.0243	60.7408	29.4	K01090
PH01000259G0260	4 days & 7 days	17.4552	28.7536	32.3707	30.0614	23.9854	34.21	K01537
PH01000259G0640	7 days	13.9309	22.2117	22.477	27.1466	24.9186	35.2	K18469
PH01000259G1120	7 days	119.009	163.23	186.93	198.808	167.416	27.3.4	No IDs
PH01000261G1130	7 days	1.92544	2.79708	4.17832	6.01765	6.84439	29.5.11.4.2	K11982
PH01000262G1070	4 days & 7 days	3.69952	10.3057	9.06669	9.96738	10.8998	33.99	No IDs
PH01000264G0220	7 days	14.3228	19.3166	23.9099	15.1936	17.8572	35.2	No IDs
PH01000264G0510	4 days & 7 days	46.7123	78.0563	80.1896	73.4788	78.7499	30.11	No IDs
PH01000265G0420	4 days & 7 days	31.8407	59.0587	56.2272	38.9764	49.2684	29.4	No IDs
PH01000268G0210	4 days & 7 days	145.283	222.599	255.119	215.312	219.407	10.1.5	K08678
PH01000268G1070	4 days	1.83808	4.23044	3.79889	14.5869	8.715	35.2	No IDs
PH01000271G0510	4 days & 7 days	145.774	191.551	283.776	441.224	319.799	34.2	K15040
PH01000271G0920	4 days	4.19753	8.94279	8.37952	7.37585	5.48834	35.1.5	No IDs
PH01000272G0440	4 days & 7 days	10.332	17.1961	16.3701	14.5313	15.91	26.7	K11450
PH01000278G0190	4 days	13.295	22.3799	18.4153	37.6355	35.9025	13.99	No IDs
PH01000284G1000	4 days	18.026	58.6111	32.8549	43.26	42.8645	35.1	No IDs
PH01000287G0440	7 days	22.1176	34.3267	37.3562	32.085	28.0342	35.2	No IDs
PH01000287G1110	7 days	89.8744	145.217	158.21	130.925	150.605	31.4	K05236
PH01000287G1230	4 days & 7 days	17.3967	30.3111	27.3906	32.4218	31.9282	29.5.11.4.3.2	No IDs
PH01000288G0860	4 days & 7 days	38.2001	66.8439	66.3489	64.104	65.0943	27.3.63	No IDs
PH01000289G0350	4 days & 7 days	78.0383	108.361	120.499	109.21	113.163	29.5.11.20	K03032
PH01000290G0740	4 days	11.7125	25.9783	21.8494	27.4396	31.2129	35.1.9	K10523
PH01000291G1090	4 days	1.26075	4.73561	1.85336	18.6481	32.5685	26.26.1	K18482
PH01000295G0320	4 days & 7 days	35.1043	50.3481	52.2995	70.7257	65.2512	29.5	No IDs
PH01000297G0870	4 days	4.74258	9.37913	8.31444	12.5326	13.7538	26.13	No IDs
PH01000299G0810	4 days & 7 days	248.196	464.876	488.853	458.573	459.528	29.5.11	No IDs
PH01000299G1260	4 days & 7 days	19.573	30.1667	27.8779	27.2485	30.1299	3.5	No IDs
PH01000300G0080	4 days & 7 days	3.87243	9.26512	7.80593	8.88388	9.06043	29.8	No IDs
PH01000300G1270	4 days	17.9783	30.2994	29.5569	33.4667	27.0347	26.7	K17839
PH01000303G0730	4 days & 7 days	3.36934	12.0619	7.38376	11.2948	3.53799	35.2	No IDs
PH01000306G0940	4 days	23.3631	31.768	29.0121	32.4361	30.3205	35.1.5	No IDs
PH01000309G1110	4 days & 7 days	248.776	348.525	333.855	530.827	535.194	31.1.1.1.1	K10355
PH01000312G0700	4 days & 7 days	44.9202	83.3344	87.0808	73.794	79.1277	35.1	No IDs
PH01000317G0080	4 days	6.17744	10.2216	8.89455	9.70293	6.86823	33.99	K09264
PH01000317G0560	4 days	25.8786	51.1662	35.3222	43.8303	27.8724	28.2	K15340
PH01000317G0680	4 days & 7 days	52.8329	153.635	156.956	172.362	164.17	33.99	No IDs
PH01000321G0230	4 days & 7 days	2.58489	8.17934	7.51955	4.94307	5.67788	31.1.1.1.2	K05765
PH01000322G0350	4 days & 7 days	15.1818	25.2465	24.0164	23.2586	17.3105	29.4	No IDs
PH01000328G0370	7 days	50.7884	80.5975	196.674	83.0628	79.5834	26.19	No IDs
PH01000330G0530	4 days & 7 days	5.28525	10.8261	12.6301	10.4579	10.7411	35.1.27	K03255
PH01000330G0540	4 days & 7 days	3.65406	7.75456	7.89399	7.62915	7.0284	35.1.27	K03255
PH01000334G0280	4 days	1.63108	3.99964	3.51998	6.2258	5.67107	2.1.2.4	No IDs
PH01000336G1090	4 days & 7 days	27.4793	49.5602	51.6521	45.6276	46.5009	35.1.6	No IDs
PH01000338G0970	4 days & 7 days	84.77	139.013	140.777	156.508	148.515	10.1.9	K12448
PH01000340G0570	4 days & 7 days	37.2697	71.261	70.973	63.1467	66.3633	33.99	K18443
PH01000345G0480	4 days	0.108465	0.995878	0.232789	1.64901	1.55948	34.5	K03320
PH01000346G0910	7 days	5.92492	9.32474	11.1398	11.6077	10.9424	30.5	K07936
PH01000351G1000	4 days	19.8066	36.6196	33.2625	36.7169	21.8503	30.2.24	No IDs
PH01000352G0870	4 days & 7 days	276.769	515.267	487.37	803.108	847.153	7.2.1	K00615
PH01000352G0880	4 days & 7 days	162.499	320.049	271.038	532.802	486.876	13.1.6.1.6	K00800
PH01000353G0960	4 days & 7 days	10.0557	18.9154	21.7469	17.583	18.5882	35.2	No IDs
PH01000355G0090	4 days & 7 days	59.9023	248.644	245.852	127.153	152.178	27.3.3	K09286
PH01000356G1090	4 days & 7 days	8.80016	28.7984	22.721	26.6942	31.1279	27.3.25	No IDs
PH01000357G0230	4 days & 7 days	249.206	664.628	522.648	963.277	670.865	34.16	No IDs
PH01000357G0540	7 days	0.0780889	0.31812	0.733378	0.363242	0.168505	26.12	K00430
PH01000358G0880	4 days & 7 days	123.824	276.236	310.643	416.333	406.739	8.2.10	K00029
PH01000360G0800	4 days & 7 days	3.28989	6.96154	6.0245	9.08596	6.60127	11.1.3	K09458
PH01000361G0360	4 days & 7 days	61.4718	119.688	106.359	128.352	158.661	30.2.11	No IDs
PH01000361G0770	4 days & 7 days	29.4336	84.1771	74.1732	99.7812	95.6592	34.12	K14513
PH01000363G0160	7 days	134.599	210.097	238.794	169.605	169.276	30.5	K13462
PH01000363G0950	4 days & 7 days	15.0585	24.8395	27.3864	31.2649	23.0679	35.2	No IDs
PH01000365G0590	4 days	5.20591	9.48928	8.25509	7.27993	8.344	35.2	No IDs
PH01000365G1000	7 days	0.545962	1.05652	1.49124	1.7612	1.47341	35.2	No IDs
PH01000369G0850	7 days	15.3906	27.0238	35.2281	97.4919	68.6037	35.2	No IDs
PH01000371G0630	4 days & 7 days	15.1293	30.0871	27.5516	25.3506	24.9502	35.2	K13211
PH01000374G0390	4 days & 7 days	47.2471	101.971	94.7738	99.1916	73.4475	20.2	No IDs
PH01000376G0520	4 days & 7 days	11.5636	35.2384	23.1852	38.7908	46.6889	35.2	No IDs
PH01000377G0890	4 days & 7 days	45.0483	70.8888	71.4954	74.6271	75.2544	29.3.3	No IDs
PH01000379G0350	4 days & 7 days	149.603	256.671	251.971	312.444	259.701	29.2.3	K03252
PH01000379G0560	4 days & 7 days	11.809	21.962	24.7917	29.7362	53.8715	33.99	No IDs
PH01000379G0790	4 days & 7 days	30.3262	91.6927	94.8076	105.405	117.496	22.1.2	K01611
PH01000380G0320	4 days & 7 days	27.2226	42.11	39.3607	27.6825	32.1617	35.2	No IDs
PH01000381G0260	4 days & 7 days	336.852	457.568	523.736	458.452	462.862	29.5.11	K17987
PH01000381G0280	4 days	17.7599	33.2576	32.0102	43.9578	29.4464	29.4	No IDs
PH01000382G0290	7 days	78.1992	126.334	145.636	143.467	112.52	33.99	No IDs
PH01000383G0300	4 days & 7 days	31.4298	65.4904	57.6234	125.461	62.6691	27.3.26	K12133
PH01000383G0320	4 days	2.61171	6.21446	4.61931	9.93633	5.76225	27.3.26	K12133
PH01000388G0380	4 days	13.5722	24.8281	17.374	20.2822	17.8917	27.3.25	K09422
PH01000388G0490	4 days & 7 days	144.666	251.555	273.426	255.344	202.804	11.1.1.1	K11262
PH01000390G0370	4 days	2.69978	6.2417	2.12247	1.58799	1.40544	26.9	No IDs
PH01000390G0430	4 days & 7 days	33.9449	70.4647	69.9222	94.1174	72.7236	29.5.11.4.3.2	No IDs
PH01000390G0720	4 days & 7 days	166.781	326.431	346.94	554.178	551.92	8.1.3	K01681
PH01000391G0240	4 days & 7 days	101.177	181.115	191.807	184.722	187.461	29.2.3	K03243
PH01000397G0370	4 days	6.13401	9.26866	8.24623	14.4794	10.2415	26.7	No IDs
PH01000400G0140	4 days	99.6203	190.546	172.208	213.419	220.231	29.5.11.4.3.2	K13463
PH01000401G0860	4 days & 7 days	38.8405	62.4777	66.0723	64.2891	62.3556	29.7.7	K01231
PH01000409G0530	4 days & 7 days	14.6271	29.3807	28.5294	16.6208	13.7892	30.2.10	No IDs
PH01000410G0770	4 days	50.6688	69.3818	63.739	59.3209	57.0488	29.5.7	K08955
PH01000411G0240	4 days & 7 days	55.4908	81.5539	79.0463	74.7237	71.543	27.4	No IDs
PH01000417G0710	4 days & 7 days	50.2908	69.9315	72.2005	65.4396	76.416	29.5.11.4.2	No IDs
PH01000418G0050	7 days	1.34032	1.95796	3.55762	4.26283	2.1439	35.2	No IDs
PH01000421G0420	4 days & 7 days	14.3315	22.7943	22.6814	17.1915	14.8586	29.5.11.4.4	K03348
PH01000424G0150	7 days	25.4296	45.8471	49.2921	51.5456	46.8843	30.5	K18442
PH01000426G0350	4 days & 7 days	11.9998	33.8319	31.4653	34.9001	43.0611	34.12	K14513
PH01000428G1030	4 days	57.4107	95.5167	88.7394	67.9642	72.8401	27.3.67	K11671
PH01000431G0850	4 days & 7 days	170.131	319.663	309.478	353.687	280.676	35.2	No IDs
PH01000432G0810	4 days & 7 days	63.7896	116.943	119.155	170.717	133.312	28.99	No IDs
PH01000433G0690	4 days & 7 days	1.51058	6.32217	9.88143	7.94458	5.38232	29.5.11.4.3.2	K10268
PH01000433G0830	7 days	142.21	233.309	250.2	254.816	265.442	29.5.11.2	K03178
PH01000434G0750	4 days & 7 days	83.9465	139.082	153.388	146.759	136.18	35.2	No IDs
PH01000435G0090	4 days & 7 days	127.511	223.776	210.888	230.541	187.662	3.1.2.2	K06617
PH01000436G0130	4 days	10.5368	24.8462	17.9398	27.1876	33.9625	26.1	No IDs
PH01000439G0730	4 days	50.9973	79.2735	64.5943	129.57	117.755	13.1.6.1.6	K00800
PH01000439G0750	4 days & 7 days	237.545	421.203	430.547	745.788	759.305	7.2.1	K00615
PH01000444G0820	4 days & 7 days	0.728751	2.68085	2.16034	2.34114	1.88612	27.3.67	No IDs
PH01000445G0380	4 days & 7 days	7.8726	21.5436	18.4384	8.74106	12.5967	35.2	No IDs
PH01000448G0200	7 days	22.7087	21.833	36.4604	55.3803	34.8494	29.5.9	No IDs
PH01000448G0690	4 days & 7 days	40.2386	66.4836	68.0116	64.7174	66.1925	27.1	K12598
PH01000448G0710	4 days & 7 days	30.1934	50.9168	50.6649	54.9607	53.4096	20.1	No IDs
PH01000459G1010	4 days & 7 days	67.6638	125.829	122.337	140.716	126.584	29.2.3	K03260
PH01000460G0120	7 days	338.782	501.215	575.764	570.189	481.857	17.2.2	K10691
PH01000460G0190	4 days & 7 days	39.883	75.4337	67.5841	82.7437	60.7385	27.2	K10908
PH01000463G0730	7 days	101.232	137.982	165.785	184.539	180.758	29.2.3	K03263
PH01000465G0400	4 days & 7 days	2.62985	5.36797	5.21374	4.12529	3.89553	17.5.1	No IDs
PH01000465G0520	4 days & 7 days	10.9926	21.9567	19.0141	20.7123	16.0477	29.4	No IDs
PH01000467G0890	4 days & 7 days	58.3516	88.1637	85.589	63.9751	64.8051	29.5.11.4.2	No IDs
PH01000469G0270	4 days & 7 days	84.1998	178.719	174.517	179.556	156.761	27.3	K18999
PH01000473G0550	4 days & 7 days	21.1276	101.973	120.64	92.6847	75.26	30.2.12	No IDs
PH01000473G0940	7 days	0.646534	3.48204	5.01595	7.9223	5.90345	35.2	No IDs
PH01000479G0140	4 days & 7 days	5.66074	13.2576	14.5062	10.5531	12.2385	31.2	No IDs
PH01000482G0850	4 days & 7 days	221.081	319.751	311.725	269.096	277.162	10.2.1	K10999
PH01000483G0220	4 days & 7 days	3.86567	7.21658	7.04905	9.24142	7.56239	27.3.4	No IDs
PH01000489G0310	4 days & 7 days	120.4	203.177	197.112	170.081	152.087	35.2	K12879
PH01000489G0400	4 days & 7 days	79.2523	161.79	267.211	405.123	198.099	15	K17285
PH01000489G0450	4 days & 7 days	81.4942	133.433	135.55	140.747	148.15	31.4	K12400
PH01000490G0420	4 days & 7 days	0.856048	2.06838	2.03293	2.27716	2.04944	35.1.5	No IDs
PH01000500G0890	4 days & 7 days	4.47214	10.5807	8.90563	60.4856	10.2224	34.16	K05658
PH01000505G0350	7 days	9.5384	15.1007	31.858	34.0997	33.6789	21.6	K04569
PH01000509G0870	4 days	31.9228	54.5349	49.2917	64.0408	48.9778	8.1.4	K00030
PH01000509G1080	4 days & 7 days	13.1225	27.5616	24.782	24.4348	27.1011	35.1	K00737
PH01000510G0170	4 days & 7 days	10.6191	16.8876	18.0699	21.4509	23.1686	29.2.4	K02357
PH01000515G0530	4 days & 7 days	21.1342	30.6421	31.5674	28.0978	25.7756	20.1.7	No IDs
PH01000524G0030	4 days & 7 days	38.2586	90.4528	100.576	55.642	52.3411	29.5.11.4.3.2	K10268
PH01000524G0490	4 days	11.3616	24.5867	23.6407	20.628	29.5585	29.4	No IDs
PH01000524G0520	7 days	10.0578	6.3947	21.5717	5.58911	18.3704	35.2	No IDs
PH01000529G0100	4 days & 7 days	37.4236	55.5733	56.7025	54.8999	56.4082	29.4	K08853
PH01000529G0510	7 days	534.886	823.032	1051.4	698.037	598.061	11.9.3.3	No IDs
PH01000530G0450	4 days	43.6094	79.6141	62.1593	80.934	87.3812	35.2	No IDs
PH01000531G0370	4 days & 7 days	80.2332	162.838	158.793	119.961	127.098	35.2	No IDs
PH01000539G0390	7 days	4.25767	6.00258	13.8456	7.46072	11.936	35.2	No IDs
PH01000541G0630	7 days	2.66431	5.54873	6.70931	4.37449	5.34047	35.2	No IDs
PH01000544G0840	4 days	5.51879	12.5606	11.6578	10.6259	10.8783	8.3	K01673
PH01000545G0900	4 days	11.9773	25.0588	16.1643	47.5779	48.6296	35.1	No IDs
PH01000548G0370	4 days & 7 days	72.768	149.051	144.973	211.333	177.024	29.2.3	K03262
PH01000549G0420	4 days & 7 days	31.4443	62.7628	55.625	66.3286	57.5513	26.13	No IDs
PH01000551G0210	4 days	125.65	203.244	190.532	48.7079	41.5379	27.3.63	No IDs
PH01000551G0790	4 days	10.8512	19.7544	18.0291	19.0812	16.2303	35.2	No IDs
PH01000553G0260	4 days & 7 days	132.96	311.05	284.877	266.104	273.334	27.1.2	K14326
PH01000553G0500	4 days & 7 days	96.0506	170.538	167.036	172.827	141.56	28.1	No IDs
PH01000556G0330	4 days & 7 days	48.9973	84.8382	82.888	81.1106	79.5618	35.1	K14786
PH01000556G1000	4 days & 7 days	5.23292	12.9105	12.6262	17.5459	14.0414	20.1.7	No IDs
PH01000558G0510	4 days	0.44401	1.5423	1.16917	3.38928	1.10923	29.2.3	K03113
PH01000564G0180	7 days	59.4978	80.1894	99.8263	47.5702	39.9016	34.14	K16075
PH01000567G0470	4 days & 7 days	4.83392	11.2207	11.0074	15.3883	14.0563	35.2	No IDs
PH01000570G0180	4 days	143.925	214.71	208.099	148.426	140.684	35.2	No IDs
PH01000570G0520	4 days & 7 days	70.6956	146.301	143.333	161.647	157.712	29.3.1	K14293
PH01000571G0500	4 days	24.2109	39.7244	39.6596	38.5142	38.0234	35.2	No IDs
PH01000575G0180	4 days & 7 days	16.3866	33.3825	27.836	30.2719	27.1777	35.2	No IDs
PH01000577G0580	4 days	33.1708	80.3258	64.8212	131.032	79.2755	35.1	No IDs
PH01000581G0690	4 days & 7 days	23.676	47.5052	49.0067	39.3699	42.2905	27.1.3.16	K06100
PH01000581G0810	7 days	162.038	354.423	432.999	442.492	365.817	11.3	K05929
PH01000585G0110	4 days	3.92902	7.74511	6.59057	8.38995	7.31914	35.1.5	No IDs
PH01000585G0800	4 days & 7 days	4.86513	15.6774	16.6759	13.5683	12.0618	35.2	No IDs
PH01000587G0380	4 days & 7 days	149.665	204.825	209.201	155.087	155.362	27.1.19	K12619
PH01000587G0560	7 days	32.486	41.6223	43.5923	40.2841	43.1841	35.2	No IDs
PH01000592G0360	4 days & 7 days	29.5235	55.7081	54.2198	44.6632	48.7965	35.2	No IDs
PH01000595G0510	4 days & 7 days	41.6525	76.7894	73.8165	87.7766	92.5532	29.5.11.4.2	No IDs
PH01000599G0590	4 days	7.91399	19.1767	15.262	23.2282	33.2759	27.3.6	No IDs
PH01000600G0700	4 days & 7 days	7.86632	19.5931	16.5858	11.4373	18.4286	35.1	No IDs
PH01000603G0990	4 days & 7 days	8.88798	57.1779	83.4361	211.195	6.05906	35.2	K00422
PH01000606G0060	4 days & 7 days	22.1703	32.4	33.7894	32.2596	28.8294	29.4	No IDs
PH01000606G0390	4 days	13.7699	25.8617	23.7314	16.2379	21.0288	30.11	No IDs
PH01000609G0370	7 days	8.35406	13.0398	13.2991	15.3408	10.5548	29.5	K08776
PH01000609G0570	4 days & 7 days	20.1259	38.6624	39.8471	36.4832	28.944	29.2.2.3.5	K14780
PH01000614G0610	4 days & 7 days	17.4017	30.3264	29.305	20.543	23.0722	29.4	No IDs
PH01000618G0550	4 days & 7 days	41.3583	60.2079	57.2555	52.1055	49.8092	29.4	K14400
PH01000619G0280	4 days	226.313	351.49	299.841	537.069	682.21	4.1.15	K01595
PH01000621G0050	4 days	6.93676	12.9624	12.4175	15.4652	11.633	35.1.5	No IDs
PH01000622G0080	4 days & 7 days	32.1805	49.2835	46.1985	42.4566	42.6931	31.2	No IDs
PH01000622G0680	4 days & 7 days	14.8584	24.3011	23.9365	24.7589	20.8912	35.1.12	K17943
PH01000623G0490	4 days & 7 days	4.04178	9.89004	8.55691	7.96921	8.98863	22.1.6	No IDs
PH01000626G0240	4 days & 7 days	113.261	207.522	203.764	199.649	221.992	29.3.1	K18423
PH01000628G0480	4 days & 7 days	2.11209	4.60994	4.23437	4.59541	5.98952	29.5.11.4.3.2	No IDs
PH01000631G0700	7 days	4.37134	8.26739	10.733	11.1156	9.74629	20.1	K13457
PH01000634G0170	4 days & 7 days	72.1921	95.081	99.4029	84.4219	89.4973	27.3.44	No IDs
PH01000634G0620	4 days & 7 days	6.10646	12.4799	12.2275	11.0601	10.2019	35.2	No IDs
PH01000634G0630	4 days & 7 days	26.3842	49.9577	51.2433	40.8854	41.6823	27.1.3.7	No IDs
PH01000640G0070	7 days	10.5358	17.4514	20.7616	11.2794	16.1928	35.2	No IDs
PH01000642G0070	4 days & 7 days	6.86113	24.2271	21.0158	26.1521	25.8939	35.2	K19022
PH01000644G0700	4 days & 7 days	19.3213	40.2559	37.5519	31.9895	55.2601	34.12	K17686
PH01000648G0080	4 days & 7 days	22.392	36.9976	36.6213	40.1205	42.6565	35.1	No IDs
PH01000650G0150	4 days & 7 days	28.1355	42.2096	43.149	35.739	32.4259	30.4.1	K00889
PH01000651G0690	4 days & 7 days	13.0307	22.6253	23.4816	28.0489	25.0454	35.1	No IDs
PH01000655G0140	7 days	10.708	14.8639	16.5364	17.3688	9.78207	35.2	No IDs
PH01000659G0110	4 days & 7 days	20.7788	35.5574	34.5931	32.4575	31.2552	35.2	No IDs
PH01000660G0570	4 days & 7 days	267.084	467.886	458.496	541.536	422.42	29.5.11.4.1	K10592
PH01000661G0100	4 days	5.37623	16.3549	9.38915	4.05011	6.56054	35.2	No IDs
PH01000669G0280	4 days & 7 days	42.7051	81.7633	77.4652	144.247	91.454	29.2.5	K03265
PH01000669G0710	4 days & 7 days	69.1369	215.397	133.898	299.272	293.668	26.4.1	No IDs
PH01000676G0170	4 days & 7 days	45.2785	74.0794	72.9208	56.4186	55.9842	27.3	K15156
PH01000677G0200	4 days & 7 days	49.7467	115.115	123.252	156.576	146.739	11.1.1.1	K11262
PH01000679G0070	4 days	26.1077	40.865	37.4833	29.8652	29.3703	35.2	K15559
PH01000680G0400	4 days & 7 days	143.248	301.738	276.299	356.863	276.578	34.21	K01537
PH01000680G0550	4 days & 7 days	23.9525	48.8318	49.5366	41.9508	46.1755	35.2	No IDs
PH01000684G0710	4 days & 7 days	116.512	407.715	332.693	829.761	486.685	5.1	K12355
PH01000685G0020	4 days	69.3477	215.738	127.221	118.964	43.8565	26.12	K00430
PH01000685G0210	4 days	34.2812	47.7197	38.1715	36.9597	25.4241	26.28	No IDs
PH01000691G0810	4 days & 7 days	40.1872	71.4285	64.0811	72.9577	61.8013	13.1.4.1.1	K01652
PH01000692G0600	4 days	16.3575	27.9269	25.2678	19.6081	23.0332	29.5	K07466
PH01000696G0040	4 days & 7 days	41.4976	64.31	65.3337	48.0018	52.8081	29.5.11	No IDs
PH01000699G0390	7 days	204.957	427.773	487.989	605.504	355.507	10.2.1	No IDs
PH01000702G0160	7 days	13.657	18.9791	21.1458	16.4044	17.5515	35.2	K12617
PH01000706G0530	4 days & 7 days	70.3247	107.239	107.814	105.165	97.0502	33.99	No IDs
PH01000708G0340	4 days & 7 days	36.8205	69.444	65.0266	35.0303	37.8145	20.2.3	No IDs
PH01000708G0620	4 days & 7 days	25.9376	42.6398	35.9248	57.8591	49.3972	35.1	No IDs
PH01000709G0240	7 days	52.6348	82.2487	99.2639	131.337	86.6588	35.2	K06699
PH01000712G0680	4 days & 7 days	7.48058	13.855	17.21	19.5436	19.1168	30.3	K13448
PH01000716G0240	7 days	65.6895	104.57	117.605	90.4724	80.8154	34.16	No IDs
PH01000716G0270	4 days & 7 days	41.6129	71.5089	75.0555	60.2074	49.9885	34.16	No IDs
PH01000716G0350	4 days	44.659	78.4772	69.2775	86.7204	53.878	30.2.99	No IDs
PH01000716G0680	4 days & 7 days	23.7194	76.4715	69.7494	103.678	177.2	2.2.2.2	K00688
PH01000717G0750	4 days	69.5536	118.346	116.106	112.365	106.534	27.3.99	No IDs
PH01000725G0500	4 days & 7 days	13.3406	23.409	23.8116	23.6651	19.6451	20.2.1	No IDs
PH01000726G0090	4 days	45.1643	62.8496	57.9625	46.3462	47.324	35.2	No IDs
PH01000732G0370	7 days	71.0894	100.924	112.686	118.435	109.648	29.4	K08333
PH01000740G0570	4 days & 7 days	328.324	571.509	575.082	506.1	487.693	27.1.1	K12856
PH01000741G0080	4 days & 7 days	23.0726	34.1343	34.2371	25.6313	25.8238	31.1.1.3.8	No IDs
PH01000744G0400	7 days	23.9355	53.9766	73.3578	63.6552	72.7273	20.2.1	K09517
PH01000750G0770	7 days	16.537	19.9248	36.302	48.1167	29.5695	35.2	No IDs
PH01000754G0430	4 days & 7 days	22.9654	39.7924	35.6666	48.6271	35.4743	27.3.6	No IDs
PH01000756G0290	4 days & 7 days	51.6111	102.371	99.576	97.8158	104.63	27.3.52	No IDs
PH01000758G0220	4 days & 7 days	59.2436	95.668	107.2	115.986	104.913	14.3	K00392
PH01000771G0260	4 days & 7 days	178.465	400.579	405.9	396.435	374.141	29.2.3	K03260
PH01000778G0150	4 days & 7 days	115.339	160.835	168.202	120.65	123.281	3.6	K11000
PH01000778G0480	4 days	1.39239	3.53647	2.70417	2.96282	2.55798	35.2	No IDs
PH01000780G0390	4 days & 7 days	51.7469	115.597	103.311	136.583	118.523	29.2.3	K03260
PH01000780G0450	4 days & 7 days	308.284	644.173	602.994	867.006	784.096	35.2	K01611
PH01000781G0390	4 days	8.77697	15.6069	13.8684	15.0162	11.1796	35.1	No IDs
PH01000781G0820	4 days & 7 days	2.00127	7.0779	12.1971	13.3891	7.96147	26.1	No IDs
PH01000783G0680	7 days	5.86812	8.47615	9.57598	7.58756	7.09318	35.2	No IDs
PH01000783G0750	4 days	7.6959	16.4781	12.5687	15.5503	20.7431	34.4	K02575
PH01000788G0760	4 days & 7 days	1.18358	4.98053	3.33116	0.52179	1.93916	27.3.37	No IDs
PH01000789G0200	7 days	1.26644	3.98731	5.20863	4.42893	6.5231	35.2	No IDs
PH01000791G0380	4 days & 7 days	8.82142	20.2239	13.8279	16.0994	18.3112	29.5.11.4.3.2	K14515
PH01000793G0050	4 days & 7 days	12.9351	23.4012	26.3083	35.9211	36.7398	35.2	No IDs
PH01000795G0300	4 days & 7 days	0.120998	1.00071	1.73618	2.25359	2.37011	26.12	K00430
PH01000797G0270	4 days & 7 days	24.2055	46.7387	37.7962	62.4264	34.0066	17.4.2	K14489
PH01000803G0360	4 days & 7 days	112.129	229.04	259.518	333.953	348.134	29.3.4.3	K01369
PH01000809G0200	4 days & 7 days	2.66403	8.1722	8.0432	7.9088	6.29296	35.2	No IDs
PH01000809G0460	4 days & 7 days	28.8892	49.4654	44.4019	33.4957	22.1906	26.1	No IDs
PH01000812G0450	4 days & 7 days	17.9671	27.6292	27.8729	21.9104	20.9554	35.2	No IDs
PH01000812G0490	4 days	85.4099	108.405	102.977	103.443	93.288	31.4	No IDs
PH01000814G0500	4 days	2.19946	5.51707	2.79184	3.07992	3.62451	35.2	No IDs
PH01000815G0050	4 days	7.13653	14.7507	11.448	14.3895	13.3699	20.1	K13457
PH01000816G0180	4 days & 7 days	57.3683	88.009	92.7969	84.247	98.3439	34.2	No IDs
PH01000835G0730	4 days	21.6428	39.2948	32.0406	22.0845	19.067	35.1	No IDs
PH01000836G0590	4 days & 7 days	59.5067	125.846	119.032	175.737	148.011	29.2.3	K03262
PH01000838G0390	4 days & 7 days	9.61475	24.8358	20.7209	21.7179	20.6866	29.5.11.5	K11844
PH01000844G0310	4 days & 7 days	25.3154	40.2932	40.0863	50.0381	52.2534	29.5.11.4.3.2	No IDs
PH01000845G0390	4 days & 7 days	13.6726	29.8058	27.9544	27.8555	27.2093	35.2	No IDs
PH01000845G0450	4 days & 7 days	45.607	85.9253	83.3201	78.4401	85.0018	29.5.11	K11789
PH01000845G0610	4 days & 7 days	59.1403	81.0806	80.9395	86.0177	89.7486	29.3.1	K18752
PH01000845G0700	4 days & 7 days	9.18077	22.177	22.2731	21.0417	15.1164	27.3.63	No IDs
PH01000846G0360	4 days & 7 days	92.7006	151.456	160.553	165.059	153.304	29.3.1	K14293
PH01000846G0730	4 days	12.1529	17.9719	15.2309	15.1408	18.3818	35.1.21	K12471
PH01000855G0150	4 days & 7 days	34.7012	66.4181	62.927	71.9222	66.6045	34.12	K14513
PH01000865G0310	4 days & 7 days	248.403	402.417	421.135	421.156	394.621	31.4	K17267
PH01000870G0270	4 days	95.4559	162.266	144.127	516.885	217.805	35.1	No IDs
PH01000873G0510	4 days	53.0357	98.7561	89.2111	74.1256	74.9137	35.2	No IDs
PH01000874G0220	4 days & 7 days	11.879	40.8011	35.651	39.3787	31.9117	29.4	No IDs
PH01000875G0240	4 days & 7 days	125.603	170.553	173.075	165.456	176.149	29.3.4.2	K14007
PH01000877G0130	7 days	33.9626	47.1617	50.0662	41.9952	34.5302	27.3.63	No IDs
PH01000883G0240	4 days & 7 days	115.738	209.753	212.861	237.087	217.237	29.2.3	K03252
PH01000883G0280	4 days & 7 days	0.134862	1.74394	1.52344	0.876346	0.953071	35.2	No IDs
PH01000886G0550	4 days & 7 days	20.5246	35.6581	33.2511	32.93	31.0157	27.4	K13192
PH01000887G0460	4 days & 7 days	107.332	156.208	163.515	196.135	174.309	34.9	K15102
PH01000892G0050	4 days & 7 days	1.38119	13.5147	10.9146	25.4089	21.2988	26.28	No IDs
PH01000895G0200	7 days	109.733	136.692	164.508	122.042	113.809	29.5.11.4.3.2	No IDs
PH01000895G0270	4 days & 7 days	2.34973	4.92193	4.75104	4.23267	3.61969	35.1.5	No IDs
PH01000902G0330	4 days & 7 days	22.7294	35.8136	37.4273	19.8595	25.7739	35.1	K14301
PH01000903G0430	4 days & 7 days	32.8144	67.1072	64.5914	81.2746	72.9388	21.2.2	K01469
PH01000908G0230	4 days & 7 days	34.3432	59.5122	56.6481	71.9866	61.6986	34.16	K06184
PH01000917G0190	7 days	56.7951	79.093	86.5388	104.379	74.8011	34.1	K02145
PH01000925G0080	7 days	36.8375	53.5585	56.0023	52.1783	45.8313	35.1	K14544
PH01000926G0250	4 days	24.5391	42.7518	27.875	32.586	28.1413	20.1.5	No IDs
PH01000926G0320	4 days & 7 days	16.6098	28.6626	31.6916	44.7196	24.9324	35.2	No IDs
PH01000928G0240	7 days	40.6974	60.293	65.4058	27.3096	43.4219	35.2	K02365
PH01000931G0350	4 days & 7 days	9.58737	16.9806	17.0335	10.6013	11.3076	29.5.11.4.3.2	No IDs
PH01000932G0150	4 days & 7 days	17.4123	26.078	24.9324	26.9554	39.2559	20.2.3	No IDs
PH01000933G0340	4 days	14.1105	22.9309	19.2604	35.2252	32.8411	35.1	No IDs
PH01000936G0300	7 days	25.379	39.3928	40.4365	16.8236	21.4941	27.3.63	No IDs
PH01000938G0190	4 days & 7 days	111.357	162.818	150.623	180.809	125.514	35.2	K14409
PH01000941G0440	4 days	23.9532	41.6529	37.1058	48.4154	28.5099	10.2.1	No IDs
PH01000942G0200	4 days & 7 days	20.5332	41.6267	37.3554	46.8586	46.3687	26.4.1	No IDs
PH01000943G0520	4 days & 7 days	16.5455	34.0004	31.7368	27.9198	25.9766	29.5.11.4.3.2	No IDs
PH01000944G0010	4 days & 7 days	10.1048	21.5456	20.4595	20.0288	20.4552	27.2	K17675
PH01000944G0170	7 days	13.238	22.9694	23.8578	23.8217	33.3379	3.5	K01785
PH01000944G0250	4 days & 7 days	5.73624	16.4866	17.1583	22.4904	25.044	35.1	No IDs
PH01000944G0600	4 days & 7 days	7.73631	41.9765	30.7903	53.6573	35.2082	26.2	No IDs
PH01000945G0300	7 days	31.1536	40.7418	51.2401	50.4037	35.6612	20.1	No IDs
PH01000947G0460	4 days & 7 days	20.7206	40.5154	43.1072	66.0209	73.7658	35.1	No IDs
PH01000948G0110	4 days & 7 days	20.294	36.962	38.5439	35.3297	30.0854	35.1.41	No IDs
PH01000948G0420	4 days & 7 days	10.0981	25.853	27.4772	37.1276	35.3132	29.4	No IDs
PH01000949G0410	4 days	6.64295	15.3143	9.70698	16.862	21.1732	29.4.1.57	No IDs
PH01000949G0560	4 days & 7 days	26.37	40.3344	39.9401	32.8306	22.9106	35.1.12	K17943
PH01000950G0320	4 days	28.9822	42.7626	40.2544	28.2108	34.6941	31.1.1.2	K16570
PH01000950G0430	4 days & 7 days	108.78	159.862	149.575	340.556	373.337	25.2	K01938
PH01000955G0110	4 days & 7 days	16.9833	26.9464	31.6219	21.4288	24.545	29.5.11.5	K11835
PH01000955G0570	4 days & 7 days	210.445	364.754	370.365	666.911	696.884	13.1.3.4	K00549
PH01000960G0040	4 days & 7 days	78.0572	127.891	118.498	123.363	206.797	29.5.11.4.3.2	No IDs
PH01000962G0250	7 days	30.6798	46.4968	48.9811	45.6982	38.0904	30.4.1	K00921
PH01000967G0500	7 days	112.456	187.203	199.665	154.163	162.829	30.5	K18442
PH01000970G0620	4 days	18.0215	32.1066	27.3933	20.0838	20.5243	35.2	No IDs
PH01000971G0240	4 days & 7 days	1057.22	1748.7	1718.88	2186.87	2710.29	13.1.3.4	K00549
PH01000974G0190	4 days	0.708489	3.15014	1.44496	1.9063	1.62173	35.2	No IDs
PH01000976G0450	4 days	5.97474	10.2325	9.92388	11.209	10.9635	35.2	No IDs
PH01000977G0200	4 days & 7 days	17.4993	42.0291	52.4173	26.1591	32.9612	29.4	No IDs
PH01000979G0300	4 days & 7 days	143.201	251.789	254.32	316.762	315.23	29.2.2.1	K06185
PH01000980G0570	4 days & 7 days	33.5249	51.6804	57.1351	48.6757	51.9867	35.2	No IDs
PH01000983G0230	4 days	82.5874	179.578	165.99	197.438	326.434	2.1.2.1	K00975
PH01000985G0360	7 days	5.76388	8.4335	9.55607	5.62881	6.76962	35.2	No IDs
PH01000990G0270	4 days & 7 days	0.278721	1.80705	1.98205	0.745676	0.637977	35.2	No IDs
PH01000990G0520	4 days & 7 days	1.07773	3.90895	3.1845	3.30751	3.18291	34.16	K05658
PH01000996G0480	4 days & 7 days	139.484	211.927	215.682	227.563	202.813	29.2.3	K03253
PH01001005G0590	4 days & 7 days	31.6741	44.7936	48.882	27.5634	35.9186	35.1.3	No IDs
PH01001006G0410	4 days & 7 days	24.2648	34.2652	34.5249	36.1051	33.7266	31.4	No IDs
PH01001007G0020	4 days	22.297	36.189	33.8377	33.7864	31.0519	29.4	K18670
PH01001013G0090	7 days	3.13902	4.65049	10.9218	6.12512	1.96407	35.2	No IDs
PH01001020G0120	4 days & 7 days	15.1372	24.8206	26.0828	19.6742	26.4815	10.6.3	No IDs
PH01001024G0060	4 days	127.103	204.42	200.649	77.7084	89.5064	27.3.99	No IDs
PH01001024G0200	4 days & 7 days	505.625	907.02	791.446	1157.19	748.551	26.3	K01190
PH01001024G0330	4 days	21.4677	72.5538	56.1084	93.5529	80.6547	35.1.19	No IDs
PH01001026G0200	7 days	3.21268	5.77376	8.94736	14.5826	6.95719	30.3	No IDs
PH01001028G0110	4 days & 7 days	15.5939	34.0493	31.0716	27.1328	27.8176	34.9	K15084
PH01001037G0090	4 days	121.248	182.689	154.522	295.19	245.146	13.2.4.1	K00827
PH01001042G0210	4 days & 7 days	0.741727	4.90511	2.51771	8.6617	16.6561	17.5.3	No IDs
PH01001046G0110	4 days & 7 days	44.0612	79.9728	81.6934	70.1865	70.4719	35.2	No IDs
PH01001046G0320	4 days & 7 days	35.4698	73.2533	63.806	79.0955	93.913	30.11	No IDs
PH01001050G0570	4 days	72.6642	99.5397	96.0084	89.2585	92.5581	28.1	K14442
PH01001050G0580	4 days & 7 days	98.4875	174.968	147.861	258.378	262.265	1.3.6	K01623
PH01001051G0170	4 days	135.477	218.033	190.359	180.037	126.374	27.3.6	No IDs
PH01001053G0320	4 days & 7 days	7.60398	19.9051	18.29	43.7174	67.1461	35.1	K03255
PH01001053G0410	4 days & 7 days	42.6204	69.3171	80.6298	80.2163	187.801	11.5.1	K00864
PH01001057G0590	4 days	7.0736	11.2829	8.95797	18.7573	17.1951	34.8	No IDs
PH01001063G0320	4 days & 7 days	53.3078	73.9536	86.2504	83.096	86.2214	35.1	No IDs
PH01001067G0330	4 days & 7 days	71.5416	134.315	147.208	107.765	104.173	27.3.69	No IDs
PH01001068G0580	4 days	4.32574	15.0113	13.0156	10.8196	17.6736	35.2	No IDs
PH01001090G0360	4 days & 7 days	24.5254	40.1197	39.4253	47.0875	37.2861	35.2	No IDs
PH01001092G0280	4 days	13.2251	24.0353	22.7611	28.4588	30.2377	27.3.6	No IDs
PH01001104G0450	4 days	16.2638	26.6062	24.5146	22.8122	19.5071	27.1.3.1	K14376
PH01001115G0590	4 days & 7 days	3.60279	8.38656	8.59463	6.42549	7.77708	30.2.13	No IDs
PH01001115G0600	4 days & 7 days	11.0615	26.5398	26.2808	17.6248	29.2233	30.2.13	No IDs
PH01001119G0310	4 days	4.54911	14.3409	10.0613	9.9591	10.3479	27.3.40	K14484
PH01001132G0230	7 days	55.0365	92.5125	95.4699	75.9061	87.9974	27.3.99	No IDs
PH01001133G0100	4 days & 7 days	20.6533	46.7119	40.7999	60.2531	68.3195	35.1	No IDs
PH01001135G0160	4 days & 7 days	1.97088	6.25508	5.15447	49.8659	42.8634	35.2	No IDs
PH01001140G0400	4 days	5.11724	9.27032	8.56729	7.60359	7.39403	35.1.5	No IDs
PH01001143G0250	4 days & 7 days	78.1167	161.2	155.701	340.634	125.556	26.3	K01188
PH01001149G0380	4 days & 7 days	5.11457	9.97374	10.3372	9.50147	8.81392	35.1.5	No IDs
PH01001151G0370	4 days & 7 days	12.2913	32.5562	27.5306	47.8429	68.1043	35.1	K03255
PH01001155G0490	4 days & 7 days	38.5995	57.723	55.6717	57.8661	53.3709	29.2.2.50	K14820
PH01001159G0070	4 days & 7 days	64.1004	116.726	109.176	129.534	110.026	30.4	No IDs
PH01001161G0280	4 days & 7 days	40.9529	62.0926	64.781	53.6256	52.7962	28.1	K14442
PH01001163G0190	4 days & 7 days	234.054	374.127	424.103	373.126	401.127	27.3.73	K15979
PH01001166G0460	4 days & 7 days	34.4653	55.4502	56.9988	51.6003	48.5372	35.1	No IDs
PH01001176G0340	7 days	3.64484	4.40972	11.4042	7.14076	7.41084	13.1.3.1.1	K01953
PH01001179G0470	4 days & 7 days	1.31095	3.91508	5.09267	2.74612	5.33366	35.2	K14505
PH01001181G0370	4 days & 7 days	28.3564	45.5027	45.9842	40.36	38.1046	33.99	K07204
PH01001186G0080	4 days & 7 days	3.23352	12.7887	14.0572	18.3246	13.978	20.1	No IDs
PH01001188G0360	4 days & 7 days	27.2633	55.7714	50.5862	35.5108	38.3217	35.2	No IDs
PH01001191G0420	4 days & 7 days	29.2039	64.2328	69.7436	66.1102	69.2126	33.99	K18443
PH01001195G0040	4 days & 7 days	4.95129	14.6035	13.9455	30.3703	28.1	10.7	No IDs
PH01001195G0510	4 days & 7 days	10.7037	22.2825	19.7272	16.4148	13.4218	35.1.5	No IDs
PH01001197G0230	4 days	4.81744	10.0608	8.55182	8.18463	9.20767	27.4	K13162
PH01001197G0550	4 days & 7 days	26.2647	52.4685	49.1112	50.7104	48.5165	29.5.11.4.2	No IDs
PH01001199G0480	4 days & 7 days	0.777795	2.47161	2.92961	2.73832	9.2278	35.1.20	No IDs
PH01001202G0290	4 days & 7 days	28.6303	44.8336	44.6177	43.9702	43.8285	35.2	No IDs
PH01001204G0430	7 days	13.4145	24.1894	25.7896	19.8885	20.4626	35.2	No IDs
PH01001208G0270	4 days & 7 days	4.96909	14.5987	11.5872	8.27592	6.50144	16.1	K05909
PH01001214G0450	7 days	1.15608	2.48287	2.77291	2.14706	1.80506	30.2.16	No IDs
PH01001214G0460	4 days & 7 days	5.12591	15.432	13.5482	16.6004	16.1008	29.5.3	K18342
PH01001215G0210	4 days	46.9965	93.497	79.9957	67.848	58.1908	35.1	No IDs
PH01001215G0340	4 days & 7 days	35.5438	51.0466	55.7114	43.6026	38.0255	35.2	No IDs
PH01001220G0470	4 days & 7 days	1.65797	5.6522	4.96355	5.48753	4.98845	35.2	No IDs
PH01001220G0640	4 days & 7 days	17.1428	32.2205	28.3757	43.9139	54.7257	35.1	No IDs
PH01001233G0110	4 days & 7 days	1.57475	4.72908	3.74774	6.14946	5.49614	35.1	No IDs
PH01001235G0180	4 days & 7 days	31.0016	47.8511	49.7507	48.0199	43.3982	29.5.11.4.2	K10643
PH01001236G0210	4 days & 7 days	1.91429	6.4935	5.10182	8.88035	17.611	16.8.4	No IDs
PH01001238G0220	4 days & 7 days	576.301	986.263	1035.84	928.344	1001.02	33.99	No IDs
PH01001238G0500	4 days	1034.32	1630.88	1314.99	1509.24	1467.14	6.4	K01610
PH01001239G0290	4 days & 7 days	7.42214	15.8585	13.006	12.727	12.536	27.1.3.15	K14400
PH01001241G0530	4 days & 7 days	10.8157	18.6832	20.5291	15.8714	16.1578	35.2	K12617
PH01001246G0220	4 days & 7 days	43.0086	62.7784	66.3994	61.8135	55.9101	29.2.2.3.3	K14835
PH01001247G0270	4 days & 7 days	11.5819	23.059	26.704	100.481	73.3789	30.2.12	No IDs
PH01001260G0090	4 days	121.56	192.684	185.682	217.259	234.356	23.1.2.30	K00088
PH01001262G0400	4 days & 7 days	32.36	59.6758	58.7846	69.1632	67.2854	29.7.7	K01231
PH01001266G0230	4 days & 7 days	12.635	28.0717	24.2067	28.946	35.5119	20.1	No IDs
PH01001294G0180	4 days & 7 days	36.1757	56.2394	56.3443	45.861	52.4142	29.5.11.4.2	No IDs
PH01001299G0480	4 days & 7 days	61.1714	101.812	99.3618	52.2408	55.8075	30.2.9	No IDs
PH01001315G0420	7 days	1.40052	1.59888	3.52605	2.13015	6.01462	34.12	K17686
PH01001321G0320	4 days	54.8706	100.533	81.739	137.746	137.926	34.99	K03327
PH01001327G0170	4 days & 7 days	8.06903	21.8184	18.8544	24.397	21.3697	30.1	K05387
PH01001328G0600	4 days & 7 days	11.2443	32.19	33.4237	91.023	78.4987	35.1	No IDs
PH01001332G0120	7 days	16.621	33.0057	38.7467	51.9361	48.8205	13.1.2.3.3	K00145
PH01001337G0440	4 days & 7 days	34.696	73.3633	72.2558	69.6882	73.6174	35.2	K12874
PH01001340G0430	4 days	17.3411	29.4903	26.9716	28.3014	26.9095	30.2.1	No IDs
PH01001342G0120	4 days & 7 days	36.4325	60.33	60.3358	80.3175	78.7046	30.4.1	K00921
PH01001350G0310	4 days & 7 days	53.5411	83.6141	85.4653	119.852	120.537	34.8	K15283
PH01001357G0080	4 days & 7 days	246.862	366.833	424.674	309.895	439.596	34.3	K01507
PH01001362G0270	4 days	31.554	47.8399	45.467	44.7518	40.4143	35.1.42	No IDs
PH01001363G0520	7 days	51.5728	79.0017	89.3688	74.6971	75.5713	30.5	K18442
PH01001364G0010	4 days & 7 days	3.96231	8.34833	9.64111	12.9049	7.3043	35.2	No IDs
PH01001372G0150	4 days & 7 days	54.5717	140.982	129.966	125.337	138.005	29.2.2	K04688
PH01001375G0470	7 days	1.68863	3.19576	4.05712	2.31568	2.09519	35.2	No IDs
PH01001382G0100	7 days	19.6669	27.3955	31.9956	15.6262	17.4912	29.4	No IDs
PH01001412G0340	7 days	28.3729	94.5916	119.109	200.562	159.946	35.2	No IDs
PH01001418G0060	4 days & 7 days	11.5445	23.3669	19.1667	22.9589	34.7721	29.4	K08819
PH01001424G0190	4 days & 7 days	7.50301	11.7698	11.2985	11.9367	11.9479	35.1.5	No IDs
PH01001424G0230	4 days	13.9344	29.5208	25.6942	38.4369	42.7575	26.4.1	No IDs
PH01001427G0390	7 days	515.129	811.01	851.973	725.633	749.399	10.2.1	K10999
PH01001429G0280	4 days & 7 days	62.6366	102.985	106.259	114.245	120.18	35.1	No IDs
PH01001432G0500	7 days	0	0.326846	0.725741	0.117497	1.17101	16.8.2.2	K01859
PH01001437G0080	4 days & 7 days	126.489	185.817	183.012	180.818	176.066	27.1.2	K14326
PH01001438G0500	7 days	0.409719	0.999692	1.44336	39.5717	14.7532	26.4.1	No IDs
PH01001440G0150	4 days	33.7473	58.7437	55.8445	57.5355	64.7196	34.22	K05391
PH01001440G0160	7 days	3.51833	2.78836	7.02727	6.16253	3.90412	34.3	K15015
PH01001453G0320	4 days & 7 days	127.901	218.745	227.917	207.664	213.795	27.2	K03010
PH01001461G0130	4 days & 7 days	3.53337	22.5383	20.2023	44.7592	35.3162	27.3.6	No IDs
PH01001470G0180	7 days	33.3593	35.6258	52.4909	75.4085	55.4185	29.5.11.20	K02732
PH01001470G0430	4 days & 7 days	7.65636	15.5473	16.7337	16.1753	15.1283	35.2	No IDs
PH01001472G0120	7 days	224.841	330.428	369.429	486.518	475.474	8.1.5	K00164
PH01001475G0380	4 days	112.407	179.081	150.138	253.134	227.691	1.2.2	K11517
PH01001479G0020	4 days & 7 days	3.66558	6.49767	6.70333	8.40538	4.28699	29.5.11.4.2	K16275
PH01001483G0090	4 days & 7 days	7.57903	20.3498	21.6475	26.5419	21.1046	35.2	No IDs
PH01001487G0260	4 days & 7 days	54.8658	127.655	120.477	139.823	150.131	29.2.2.1	K06185
PH01001491G0460	4 days & 7 days	33.8509	71.7971	77.4545	86.9329	63.8326	11.1.1.1	K11262
PH01001499G0370	4 days & 7 days	28.8363	46.2445	45.5845	55.4425	56.1427	29.5.11.4.2	No IDs
PH01001505G0430	4 days & 7 days	22.345	38.1322	40.0515	37.1599	33.4072	30.4.1	K00921
PH01001510G0300	4 days & 7 days	18.2861	73.1194	72.6264	43.9993	38.9902	34.3	No IDs
PH01001512G0140	4 days	5.9659	10.4724	8.33482	8.81677	10.2494	26.2	No IDs
PH01001514G0070	4 days & 7 days	80.3098	128.391	130.726	184.288	178.771	20.2.1	K03283
PH01001519G0160	4 days & 7 days	1.7047	5.45392	4.69234	6.38152	4.27168	35.2	No IDs
PH01001537G0040	4 days	0.259561	1.28224	0.645145	1.28805	0.755613	35.2	No IDs
PH01001539G0130	4 days & 7 days	42.2212	72.4983	74.1788	72.8165	63.2794	30.5	K18442
PH01001541G0190	4 days	234.048	367.055	403.229	303.952	326.293	11.1.1.1	K11262
PH01001541G0190	7 days	234.048	367.055	403.229	303.952	326.293	11.1.1.1	K11262
PH01001544G0020	4 days & 7 days	23.335	34.0309	36.0542	34.7376	35.3994	28.1	K10706
PH01001549G0080	4 days & 7 days	21.7136	36.5173	37.1876	29.9715	30.6541	10.6.3	No IDs
PH01001556G0100	4 days & 7 days	42.4992	54.0876	56.2844	46.9687	48.5483	29.4	K01090
PH01001558G0390	4 days & 7 days	163.642	302.005	304.716	323.821	329.751	29.5.11.2	K03178
PH01001559G0380	4 days & 7 days	7.35226	12.6677	13.1002	15.0763	11.5628	35.2	No IDs
PH01001573G0280	7 days	290.458	407.061	510.358	602.928	487.159	20.2.1	K04043
PH01001573G0580	7 days	943.805	1464.44	1640.31	1124.24	1570.96	35.1	No IDs
PH01001577G0130	4 days	2.75622	12.6349	8.33795	19.9773	12.3682	33.99	No IDs
PH01001577G0460	4 days & 7 days	10.6264	21.8169	24.1653	22.781	16.1984	35.2	No IDs
PH01001587G0080	4 days	110	183.714	178.295	130.749	98.7566	26.2	K08238
PH01001587G0090	4 days	23.0327	34.7071	31.4043	30.9984	24.1906	27.3.99	K14801
PH01001591G0050	4 days & 7 days	151.201	208.344	216.777	166.865	167.36	31.2	No IDs
PH01001592G0110	7 days	83.7645	122.503	129.237	125.054	139.723	29.1.21	K01892
PH01001592G0190	4 days & 7 days	65.0973	111.557	101.608	88.0479	83.5913	17.2.2	K14485
PH01001592G0240	4 days & 7 days	31.7409	53.0197	55.093	48.5913	50.299	27.4	No IDs
PH01001592G0250	4 days & 7 days	137.579	230.584	223.332	211.32	230.574	27.3.44	K11654
PH01001606G0180	4 days & 7 days	13.9866	23.8177	24.5369	25.4654	21.0322	23.1.1.1	K01955
PH01001608G0330	4 days & 7 days	118.169	237.491	231.837	208.086	197.915	29.2.3	K03260
PH01001618G0220	7 days	0.91542	2.49699	2.69308	1.20313	0.513746	35.2	No IDs
PH01001627G0480	4 days	9.31061	14.8977	13.6762	16.4341	12.3382	35.2	No IDs
PH01001638G0130	4 days & 7 days	8.50899	27.6889	23.9637	28.7517	27.5596	27.3.6	No IDs
PH01001639G0310	4 days	8.44381	15.1816	13.3677	12.3214	12.6439	35.2	No IDs
PH01001647G0020	7 days	22.0742	32.0544	34.9587	23.9671	34.0843	26.1	No IDs
PH01001652G0290	4 days & 7 days	9.61515	25.8434	46.8073	36.2714	45.6427	21.6	K04565
PH01001655G0100	4 days & 7 days	40.9654	61.9242	66.1959	78.2347	67.3053	29.5.11.4.1	K10590
PH01001659G0280	4 days & 7 days	13.1273	24.2911	24.1843	22.4441	21.1394	35.2	No IDs
PH01001660G0260	4 days & 7 days	5.64112	13.4388	11.8647	13.2467	10.0808	35.2	No IDs
PH01001661G0450	4 days & 7 days	41.0949	94.3374	85.0926	113.464	144.547	7.1.3	K00033
PH01001672G0150	7 days	35.8268	47.5175	54.0786	45.4631	48.8094	30.3	No IDs
PH01001672G0160	4 days & 7 days	10.2957	20.2877	21.4122	25.2271	23.7571	35.2	No IDs
PH01001672G0450	7 days	306.234	403.509	433.993	566.655	581.503	8.1.5	K00164
PH01001673G0200	4 days & 7 days	14.6438	39.683	41.6711	43.3765	34.9797	34.99	K03327
PH01001677G0320	7 days	32.9614	36.1974	51.1736	54.6694	57.1289	9.7	K02265
PH01001679G0290	4 days & 7 days	250.168	572.117	557.272	551.581	540.355	35.2	No IDs
PH01001681G0390	4 days	29.7866	55.6187	51.6963	32.9427	32.0262	33.99	K18443
PH01001683G0080	7 days	103.811	140.669	162.403	180.04	145.131	27.3.99	No IDs
PH01001683G0140	7 days	2.10381	3.80052	4.96437	3.48524	4.49911	35.2	No IDs
PH01001683G0270	4 days	31.5088	53.1112	50.16	83.1896	61.7874	20.2.3	No IDs
PH01001686G0330	4 days	87.2415	136.622	124.697	162.94	130.907	29.2.1.2.1.9	K02997
PH01001698G0420	4 days & 7 days	91.3917	139.595	146.128	141.971	136.856	29.5	K01411
PH01001699G0340	4 days & 7 days	24.952	46.4032	45.05	45.9642	44.2356	29.6	No IDs
PH01001722G0270	4 days	55.2646	78.5461	35.6092	79.8633	42.7743	33.99	K12124
PH01001725G0380	7 days	3.47739	7.49266	8.92969	15.1513	12.0125	34.19.3	K09874
PH01001734G0320	4 days & 7 days	1.45359	5.03847	4.44713	8.28481	7.15878	31.1	No IDs
PH01001737G0180	4 days & 7 days	26.5089	47.2222	44.8985	46.0179	43.9668	27.3.99	No IDs
PH01001737G0190	4 days & 7 days	0.955617	3.32695	3.30884	3.961	2.92459	26.28	No IDs
PH01001744G0150	4 days & 7 days	97.8621	137.262	146.706	122.838	127.183	35.1	No IDs
PH01001745G0110	4 days & 7 days	13.5271	20.8126	20.8083	20.5127	17.3959	35.2	No IDs
PH01001756G0400	4 days	42.772	55.2435	53.7295	68.1074	51.9234	35.1	No IDs
PH01001758G0180	4 days & 7 days	189.063	351.585	389.197	354.04	326.81	35.1	No IDs
PH01001758G0360	7 days	106.583	131.346	184.048	89.4162	109.254	14.1	K13811
PH01001759G0450	4 days	15.1224	25.196	23.9368	28.6579	23.0497	27.3.6	No IDs
PH01001762G0370	4 days & 7 days	111.377	340.252	297.104	459.302	385.235	29.2.3	K03262
PH01001766G0150	4 days & 7 days	141.725	241.062	227.234	262.905	211.474	29.2.2.3.1	K11294
PH01001802G0040	7 days	26.2248	34.4879	38.1402	29.1004	26.9378	29.4	No IDs
PH01001804G0110	4 days	3.92741	8.05623	5.57358	10.05	7.7579	33.99	No IDs
PH01001808G0030	4 days & 7 days	46.3599	76.4694	77.9179	56.074	60.7243	27.3.63	No IDs
PH01001808G0110	4 days & 7 days	72.0328	120.53	128.998	144.166	117.588	30.3	No IDs
PH01001824G0310	4 days & 7 days	1.34285	4.64919	3.65055	8.26955	5.39445	35.2	No IDs
PH01001824G0340	4 days & 7 days	124.688	179.343	186.553	357.359	308.074	29.5.5	K03696
PH01001828G0040	4 days & 7 days	1.00168	6.12208	6.06076	10.3041	8.40673	34.13	No IDs
PH01001832G0290	4 days & 7 days	17.0972	28.1705	27.8464	30.6284	26.1398	35.2	No IDs
PH01001837G0100	7 days	21.3469	31.4732	37.2166	36.1158	29.8752	14.3	K00392
PH01001837G0230	4 days & 7 days	22.7639	40.1779	37.9844	38.0966	33.4715	27.1	K14763
PH01001840G0210	7 days	4.67965	8.08065	9.15456	4.94428	5.93268	35.2	K12617
PH01001843G0290	4 days & 7 days	32.939	60.3418	53.8732	60.2	52.4366	29.2.2.3.4	K14549
PH01001844G0250	4 days & 7 days	1.31685	3.16376	2.83344	6.198	10.2885	34.6	K17469
PH01001845G0340	4 days & 7 days	669.562	1275.51	1289.9	1686.72	1440.27	22.1.2	K01611
PH01001857G0220	4 days & 7 days	37.2008	49.9284	52.2832	51.4807	51.8971	20.2.1	K09533
PH01001858G0260	7 days	37.8992	63.2405	68.7296	54.0447	51.0696	28.2	K15075
PH01001863G0110	4 days	42.6011	99.9736	78.555	75.269	100.72	30.2.7	No IDs
PH01001871G0060	4 days	1.60192	5.10196	3.68002	5.01833	4.47417	35.2	No IDs
PH01001874G0340	7 days	57.1138	74.1916	79.1388	75.9343	75.5257	29.2.3	K03260
PH01001884G0340	4 days	14.7898	27.8076	26.0924	26.2899	22.128	35.2	No IDs
PH01001886G0250	4 days & 7 days	93.5799	147.777	155.2	118.541	104.971	17.1.1.1.12	K11817
PH01001888G0170	4 days & 7 days	30.9741	54.7937	57.4926	43.2648	43.3638	29.6	No IDs
PH01001895G0140	4 days & 7 days	128.308	179.853	189.02	190.677	175.425	35.1	No IDs
PH01001914G0250	4 days	9.13359	15.3288	14.2721	17.6401	14.1605	29.5.11.4.5.2	No IDs
PH01001916G0120	4 days & 7 days	733.885	1096.49	1081.3	1441.51	1289.59	29.2.4	K03234
PH01001916G0130	4 days	3.16285	6.41024	5.54032	4.14675	4.88415	26.22	No IDs
PH01001922G0100	4 days & 7 days	13.0018	48.3509	37.1594	86.6133	52.3678	20.2	No IDs
PH01001932G0190	4 days & 7 days	1.90987	7.02756	5.35045	7.79725	14.2385	34.9	K15109
PH01001937G0230	4 days	1.77468	6.07776	3.17981	10.796	5.33572	27.3.11	No IDs
PH01001939G0270	7 days	101.731	159.848	202.966	199.009	263.215	8.1.3	K01681
PH01001946G0340	4 days	6.3739	11.5099	9.31451	9.52897	9.3565	35.2	No IDs
PH01001957G0320	4 days	16.5141	27.905	25.5605	58.193	41.4187	17.2.1	K14664
PH01001961G0320	4 days	42.8212	62.2471	59.8684	50.9177	53.9886	27.1.2	No IDs
PH01001981G0080	4 days	11.1565	20.4702	18.0989	21.6444	16.8194	35.2	No IDs
PH01001994G0060	4 days & 7 days	32.2646	55.3816	54.6303	64.1247	79.0942	35.2	No IDs
PH01002015G0040	4 days & 7 days	11.9747	27.4698	29.5848	30.2806	33.5351	35.2	No IDs
PH01002024G0210	4 days	21.7456	32.1571	29.0243	27.843	22.2616	35.2	No IDs
PH01002035G0210	4 days & 7 days	42.535	81.9126	84.0174	95.2769	82.4836	29.5.9	K17681
PH01002036G0280	4 days	131.957	169.631	164.573	165.119	165.908	29.5.11.20	K15030
PH01002049G0150	4 days & 7 days	24.6396	57.9837	46.6455	2.82541	6.06763	35.1	No IDs
PH01002049G0370	4 days & 7 days	72.6825	111.024	112.423	97.536	106.319	31.4	K05236
PH01002050G0030	4 days & 7 days	385.044	698.769	721.916	749.71	715.757	29.5.11.2	K03178
PH01002050G0140	4 days & 7 days	11.2945	18.9883	30.4814	26.3286	14.7253	13.1.3.1.1	K01953
PH01002050G0280	4 days & 7 days	25.381	36.2278	37.1599	32.6853	39.9079	20.2.1	No IDs
PH01002051G0230	4 days & 7 days	55.8562	91.8162	91.9646	83.8669	72.2694	27.3.69	No IDs
PH01002053G0310	7 days	54.1589	69.213	86.2815	62.2066	81.3952	20.2.1	K09486
PH01002056G0060	4 days & 7 days	5.08385	20.2643	17.7228	67.003	33.7583	34.2	No IDs
PH01002057G0220	4 days & 7 days	8.34629	13.1973	13.3188	13.3717	10.9968	35.2	No IDs
PH01002058G0090	4 days	147.387	236.082	209.07	174.462	201.792	35.2	No IDs
PH01002058G0150	7 days	240.041	349.938	419.366	337.164	263.601	27.3.44	K10875
PH01002061G0130	4 days & 7 days	165.93	280.241	300.183	260.19	296.37	27.3.52	K11292
PH01002071G0370	4 days & 7 days	27.9702	42.2779	41.9207	38.3352	44.1304	27.1.5	K05925
PH01002072G0150	7 days	102.728	165.148	173.43	179.22	146.169	35.2	No IDs
PH01002073G0270	4 days & 7 days	70.3695	133.981	139.671	133.195	122.783	28.1	K10706
PH01002082G0110	4 days & 7 days	22.0723	45.0707	42.3766	38.9545	42.5296	29.4	No IDs
PH01002082G0360	4 days & 7 days	58.76	99.134	106.965	100.023	95.7502	29.5.5	K08675
PH01002083G0200	4 days & 7 days	16.269	27.9898	25.2684	23.1033	26.0436	29.5.11.4.2	No IDs
PH01002103G0440	4 days & 7 days	100.48	175.702	173.099	171.43	180.536	29.5.11.4.1	K10590
PH01002104G0370	4 days & 7 days	41.9566	71.6957	71.4622	58.9359	59.3267	30.4.2	K19801
PH01002116G0260	7 days	1.43216	2.64446	3.81598	5.9553	2.43918	35.2	No IDs
PH01002117G0120	4 days	0.244644	1.27855	0.987248	0.762341	0.641744	30.2.11	No IDs
PH01002117G0160	4 days	0.631945	2.27222	1.3156	1.73493	1.25011	30.2.11	No IDs
PH01002124G0110	4 days	26.4048	53.8079	51.0803	63.7454	71.0806	27.3.6	No IDs
PH01002126G0150	4 days & 7 days	218.002	324.975	329.942	350.297	389.084	20.2.1	K03283
PH01002131G0260	4 days	27.1224	73.6278	59.879	79.9113	49.2791	33.99	No IDs
PH01002142G0150	4 days & 7 days	56.0949	106.374	109.068	112.711	93.9154	35.2	K19026
PH01002162G0290	7 days	0.322847	0.909696	1.79308	0.954891	5.59528	16.7	K15397
PH01002165G0010	4 days	0.220353	1.12227	0.856871	0.842772	0.532897	35.2	No IDs
PH01002165G0030	4 days & 7 days	3.37012	7.88722	8.39868	7.61411	6.62766	35.1.5	No IDs
PH01002165G0080	7 days	1.88179	4.10937	6.81758	6.73972	7.97834	34.6	K17470
PH01002176G0130	4 days & 7 days	16.9996	25.9673	35.0841	55.448	60.3574	3.2.3	K16055
PH01002178G0270	7 days	8.43689	17.9281	23.6227	23.5115	24.9015	35.2	No IDs
PH01002183G0210	4 days	1.7924	5.55738	3.86161	5.32549	3.51248	35.1.5	No IDs
PH01002192G0160	4 days & 7 days	201.84	334.469	315.498	349.589	314.178	29.2.3	K03257
PH01002200G0270	4 days & 7 days	64.3245	134.678	113.108	131.131	92.0367	20.1	K13459
PH01002203G0090	4 days	0.283689	1.25308	0.966705	0.999255	1.57878	35.1	No IDs
PH01002204G0070	4 days & 7 days	19.5069	39.5981	40.2116	30.2746	41.4273	20.1	No IDs
PH01002225G0150	7 days	62.1985	88.0187	92.8716	91.2856	79.8873	31.4	No IDs
PH01002225G0300	4 days	35.6479	49.4428	37.1444	47.044	67.8708	26.26.1	K18482
PH01002231G0300	7 days	0.3836	1.1635	2.33922	5.67375	1.76284	35.2	No IDs
PH01002240G0150	4 days & 7 days	2.5829	4.68369	5.11312	4.85305	4.91191	35.1.5	No IDs
PH01002249G0020	4 days	34.2887	56.2001	47.6508	68.7473	53.3383	13.1.4.1.1	K01652
PH01002261G0130	4 days & 7 days	15.1207	26.499	27.4321	39.7776	44.3102	11.8	No IDs
PH01002268G0030	4 days & 7 days	442.537	718.09	831.829	1047.83	1259.58	8.1.3	K01681
PH01002289G0110	4 days & 7 days	15.6863	22.6042	23.1477	13.6823	12.3067	31.1	No IDs
PH01002290G0150	7 days	63.5909	91.7595	102.436	214.416	135.183	26.13	K03787
PH01002311G0040	4 days & 7 days	55.1255	127.809	127.202	135.992	120.019	35.2	No IDs
PH01002319G0100	4 days	19.4486	34.3062	30.1745	31.8221	32.8197	27.1.2	K11594
PH01002327G0270	4 days & 7 days	69.2513	114.053	123.547	106.974	124.826	35.2	No IDs
PH01002335G0210	4 days & 7 days	170.737	259.649	264.912	266.953	232.908	20.2.1	K03283
PH01002339G0010	4 days	5.2565	11.6212	9.4361	8.1158	16.9938	35.2	No IDs
PH01002344G0050	4 days & 7 days	18.4819	68.981	60.7811	85.0254	76.2098	20.1	No IDs
PH01002392G0200	4 days	4.21152	8.99185	8.10434	8.37791	8.0129	35.2	No IDs
PH01002396G0270	4 days & 7 days	2.05644	5.01032	5.03814	4.23783	4.34516	35.2	No IDs
PH01002397G0060	4 days & 7 days	134.747	236.787	242.76	187.791	201.044	28.99	K17086
PH01002402G0120	4 days & 7 days	17.8511	42.1237	33.4532	28.1364	25.8066	30.2.10	No IDs
PH01002411G0420	4 days & 7 days	7.6719	17.7595	15.8346	13.2215	13.3497	29.4	No IDs
PH01002414G0110	4 days	3.38436	6.93824	5.99286	13.129	10.3456	12.3.1	K00261
PH01002425G0150	4 days & 7 days	173.893	318.305	330.548	326.87	324.142	31.4	K05236
PH01002434G0190	4 days	16.2725	29.1157	21.904	60.7004	61.7622	16.8.1.2	K08695
PH01002435G0020	4 days	54.5617	98.4025	95.4107	85.5723	88.284	35.2	No IDs
PH01002442G0050	7 days	4.22577	8.53286	9.46882	10.1467	5.62634	30.2.11	K00924
PH01002442G0170	7 days	11.0031	20.511	35.4153	177.187	60.5177	13.1.5.3.1	K01738
PH01002446G0190	4 days	5.39221	20.0141	15.9177	28.6664	27.5697	17.5.1.1	K01762
PH01002448G0220	4 days	2.93751	13.4338	8.04662	9.13345	18.687	29.5.11.4.3.2	No IDs
PH01002452G0050	4 days	47.6063	64.7915	59.3537	36.3022	50.5898	35.1.5	No IDs
PH01002461G0200	4 days & 7 days	200.632	305.43	274.055	585.52	311.893	26.3	K01188
PH01002465G0120	7 days	19.0362	27.7527	62.4319	48.2115	56.4593	21.6	K04565
PH01002465G0270	4 days & 7 days	1.32272	4.11633	3.76359	11.9915	3.82517	34.14	No IDs
PH01002467G0170	4 days & 7 days	12.1669	20.36	22.5471	24.5051	17.8797	35.2	No IDs
PH01002467G0180	4 days	16.1792	32.9745	29.1646	34.4677	22.8831	35.2	No IDs
PH01002471G0320	7 days	34.521	45.6143	51.4774	49.7885	41.9849	29.2.2	K14799
PH01002481G0160	4 days & 7 days	0.190419	1.21331	1.35092	0.792069	1.48944	35.2	No IDs
PH01002492G0180	4 days & 7 days	398.804	538.153	533.295	539.083	488.307	27.1	K13126
PH01002497G0180	4 days & 7 days	14.485	22.6702	21.1048	20.2216	21.7114	27.2	No IDs
PH01002498G0280	4 days & 7 days	92.8572	127.002	129.737	103.307	93.4118	27.3.4	No IDs
PH01002506G0250	7 days	3.26527	5.42914	5.76431	5.07402	4.73217	29.5.11.5	K11844
PH01002509G0060	4 days & 7 days	26.8392	47.8661	46.217	37.1254	35.6263	35.2	No IDs
PH01002517G0200	4 days & 7 days	35.6835	63.8004	55.88	75.4119	61.8644	27.1.2	K11594
PH01002523G0030	4 days & 7 days	273.819	546.915	460.256	717.602	697.213	34.8	K15283
PH01002528G0280	4 days	68.7689	98.9689	96.8806	100.021	93.7851	34.12	No IDs
PH01002533G0120	4 days	27.4713	39.2491	33.2059	26.3786	36.5522	33.99	K04506
PH01002537G0190	4 days & 7 days	5.36262	10.7822	9.3101	26.1466	24.6415	16.8.1.21	No IDs
PH01002541G0210	4 days	91.275	207.561	179.43	147.826	167.37	30.2.10	No IDs
PH01002549G0190	4 days & 7 days	1.61855	9.69752	9.48238	33.7637	18.4463	26.4.1	No IDs
PH01002550G0300	4 days & 7 days	24.337	43.8414	43.7206	36.1383	45.0966	29.3.1	K18423
PH01002566G0240	7 days	17.5517	24.6926	28.5261	20.8066	29.4989	26.3.2	No IDs
PH01002597G0070	4 days & 7 days	24.3148	52.6513	51.9398	90.5228	115.215	35.1	No IDs
PH01002609G0090	4 days & 7 days	7.7489	35.4428	43.2437	31.3004	38.6014	17.3.2.1	No IDs
PH01002612G0270	7 days	4.04935	6.13023	7.02486	11.3833	8.49457	30.2.10	No IDs
PH01002615G0310	7 days	3.0138	5.37578	8.52381	9.67424	4.8195	29.4	No IDs
PH01002622G0210	4 days	29.7787	47.3019	44.6401	53.0278	47.1823	35.2	No IDs
PH01002630G0210	7 days	1.64252	1.54718	4.9625	2.26976	7.53349	26.1	No IDs
PH01002632G0250	4 days & 7 days	6.65793	11.7854	11.7978	9.7526	11.871	35.2	No IDs
PH01002634G0330	4 days & 7 days	20.8324	37.4045	35.7811	28.7113	36.5577	35.2	No IDs
PH01002646G0090	4 days & 7 days	12.7066	20.8323	21.1717	18.06	14.3043	20.1.7	No IDs
PH01002649G0190	4 days & 7 days	51.4284	86.7282	99.221	196.53	132.316	8.2.10	K00029
PH01002669G0020	7 days	23.8594	30.5891	32.4519	32.8031	30.9329	35.1	No IDs
PH01002669G0370	4 days	31.2235	53.3947	50.7422	51.9701	51.3203	27.1.1	K12830
PH01002673G0180	7 days	19.3725	26.2857	31.8977	26.0842	22.9099	29.2.2.3.99	K07178
PH01002680G0160	4 days & 7 days	47.3975	93.5456	88.8273	118.981	90.4919	30.4.1	K00921
PH01002698G0240	4 days & 7 days	98.6733	163.654	165.649	33.7805	112.16	31.1	K10400
PH01002711G0040	4 days & 7 days	7.84102	19.4356	19.3742	17.5573	17.639	35.1.5	No IDs
PH01002725G0150	7 days	71.4904	123.955	131.521	101.904	109.017	27.3.69	No IDs
PH01002736G0110	4 days & 7 days	20.8102	39.9786	41.035	39.9248	36.347	35.1	K15728
PH01002773G0230	4 days & 7 days	177.945	291.658	296.298	357.215	333.529	20.2.1	K04043
PH01002785G0230	4 days	19.5245	31.8141	27.1784	28.6678	25.7331	35.2	K13211
PH01002805G0090	7 days	3.42764	8.04976	9.95631	16.3681	25.6266	30.2.19	No IDs
PH01002820G0180	4 days & 7 days	17.8075	28.0931	27.3396	23.5475	23.226	35.2	No IDs
PH01002828G0290	4 days & 7 days	5.63189	9.80789	10.7573	14.1757	18.2461	30.2.14	No IDs
PH01002860G0150	4 days & 7 days	54.9408	103.979	107.832	101.817	101.222	27.3.63	No IDs
PH01002864G0120	4 days & 7 days	69.8013	90.9864	89.7179	87.7574	79.7506	31.4	No IDs
PH01002866G0210	7 days	42.1486	56.6661	60.7336	55.0468	53.6908	27.3.67	K10643
PH01002868G0030	4 days & 7 days	4.78577	9.38132	9.40966	8.8713	9.20584	10.3	No IDs
PH01002874G0050	4 days	17.754	28.1984	23.3047	25.4105	25.4416	35.2	No IDs
PH01002890G0090	4 days	2006.13	3277.59	3149.99	4487.08	3925.44	29.2.4	K03234
PH01002899G0090	4 days & 7 days	7.23709	20.6304	20.4332	22.2303	17.7366	35.1	No IDs
PH01002904G0110	4 days & 7 days	23.8562	35.923	36.7998	30.6819	33.8078	30.4.2	K19801
PH01002908G0260	7 days	61.4592	101.217	103.668	102.538	104.413	29.7.4	K11718
PH01002908G0270	4 days & 7 days	51.5246	88.2584	94.6611	99.7002	83.3777	29.7.4	K11718
PH01002911G0090	4 days	39.3759	65.0205	59.1218	54.9717	55.3939	27.1	K12825
PH01002911G0180	4 days & 7 days	31.003	58.6636	54.9025	48.1711	53.549	27.4	K12741
PH01002914G0110	7 days	100.172	123.948	136.992	124.321	121.423	31.1	No IDs
PH01002916G0040	4 days & 7 days	8.50672	15.0699	15.919	16.9684	16.7662	35.1.5	No IDs
PH01002917G0120	4 days & 7 days	0.166391	2.64665	2.98303	2.3159	0.964858	34.12	No IDs
PH01002935G0050	4 days & 7 days	21.8697	64.3832	56.7099	56.3908	53.4648	27.4	No IDs
PH01002937G0050	4 days & 7 days	30.1708	58.6507	62.7691	55.7439	73.2606	31.1	No IDs
PH01002938G0140	4 days & 7 days	91.8336	142.893	148.5	132.019	142.626	29.1.21	K01892
PH01002957G0070	4 days & 7 days	33.8766	75.9038	76.2637	78.246	85.269	27.3.44	K10875
PH01002965G0180	4 days & 7 days	1.70543	5.02322	4.74637	6.40173	8.17336	26.1	No IDs
PH01002968G0080	4 days	55.3556	79.8431	70.2154	83.3878	77.4468	35.2	K12741
PH01002968G0190	4 days & 7 days	7.6965	24.6601	20.7024	28.9124	72.0116	26.4	No IDs
PH01002976G0070	7 days	157.797	242.358	267.3	223.373	236.436	31.4	K17267
PH01002980G0130	4 days & 7 days	14.1404	29.6897	25.9647	25.0048	19.9002	20.1.7	No IDs
PH01002981G0080	4 days & 7 days	5.67163	11.8092	11.9432	13.7039	19.2122	13.99	No IDs
PH01002998G0240	4 days & 7 days	8.5681	14.8296	14.4223	11.4633	11.1775	33.99	No IDs
PH01002999G0080	4 days	119.732	160.335	154.056	94.449	97.3194	30.2.16	No IDs
PH01003000G0020	4 days & 7 days	104.606	150.715	155.629	134.77	123.085	10.2.1	K10999
PH01003001G0060	7 days	2.68511	4.36859	5.58157	3.11277	4.32325	35.2	No IDs
PH01003012G0130	4 days & 7 days	9.45407	17.0911	15.8453	17.8846	14.3276	33.99	No IDs
PH01003021G0050	4 days & 7 days	29.031	69.6343	65.9449	99.7141	93.5304	34.16	No IDs
PH01003025G0200	7 days	212.522	367.414	380.349	443.645	338.529	29.5.11.4.1	K10592
PH01003042G0090	4 days & 7 days	45.35	128.962	95.8382	190.07	138.163	34.16	K05666
PH01003059G0230	4 days & 7 days	7.69718	15.9202	12.9279	16.5581	16.67	11.1.7	K10781
PH01003069G0150	4 days & 7 days	22.1873	33.4791	33.8413	37.8971	32.7672	26.2	No IDs
PH01003069G0220	4 days	40.1389	62.313	50.685	47.7784	36.9643	31.1	No IDs
PH01003083G0080	4 days & 7 days	12.8467	23.2206	24.7364	26.9434	22.6446	35.2	No IDs
PH01003084G0140	4 days & 7 days	39.5187	61.8065	64.5174	62.146	62.3782	20.2.3	No IDs
PH01003100G0060	4 days & 7 days	23.3097	36.4146	35.7678	25.6385	31.5343	35.2	No IDs
PH01003110G0170	4 days & 7 days	12.9621	32.6744	33.6024	26.8464	44.9949	2.2.2.2	K00688
PH01003111G0200	4 days & 7 days	63.4702	103.611	108.124	100.713	90.7816	35.2	No IDs
PH01003119G0030	4 days & 7 days	60.9911	102.459	100.447	126.403	106.352	35.1	K07562
PH01003144G0060	7 days	122.968	179.415	201.132	184.802	175.888	35.2	No IDs
PH01003154G0180	4 days	35.5604	101.438	66.4728	504.28	377.182	16.2.1.4	No IDs
PH01003184G0070	4 days & 7 days	11.4359	23.2713	22.2185	28.4486	23.1327	30.5	K07904
PH01003187G0090	4 days & 7 days	24.3545	40.6748	40.7051	38.4298	35.9475	27.3.99	No IDs
PH01003194G0170	4 days & 7 days	0.639018	2.43676	4.55292	2.04997	2.28644	35.2	K17592
PH01003195G0230	4 days & 7 days	121.871	173.896	175.091	155.552	168.066	31.3.1	K09566
PH01003205G0010	4 days & 7 days	240.122	431.956	459.238	312.154	295.661	2.2.2.3	K08244
PH01003206G0160	4 days & 7 days	2.49111	11.199	6.18272	12.601	9.15813	27.3.6	No IDs
PH01003231G0260	4 days & 7 days	17.7915	35.8016	34.2213	44.3949	43.8328	35.2	No IDs
PH01003236G0040	4 days & 7 days	37.7349	59.4499	61.649	55.2886	54.4791	31.4	No IDs
PH01003280G0040	4 days & 7 days	4.51686	9.17586	11.1124	38.3833	21.2696	13.1.5.3.1	K13034
PH01003285G0220	4 days	98.4215	127.307	111.367	152.215	132.738	31.1	No IDs
PH01003286G0210	4 days	8.96804	20.6286	15.799	22.9092	31.6793	30.2.25	No IDs
PH01003289G0150	4 days	1.76576	4.98422	4.0176	2.7406	2.21977	35.2	No IDs
PH01003304G0200	4 days & 7 days	71.3698	113.674	107.626	121.773	117.19	2.2.1.4	K00844
PH01003328G0070	4 days & 7 days	61.9543	101.885	98.4741	87.1645	86.2455	31.4	K19985
PH01003333G0140	4 days & 7 days	2.19139	7.10986	6.90392	8.58806	9.41069	35.2	No IDs
PH01003357G0150	4 days & 7 days	146.462	248.776	235.043	285.927	251.191	20.2.1	K04043
PH01003365G0070	4 days & 7 days	36.6552	53.2316	54.9177	56.0561	62.6107	29.3.1	No IDs
PH01003366G0140	4 days & 7 days	57.3813	111.576	109.353	95.5785	100.748	28.1	K10706
PH01003376G0010	4 days & 7 days	38.4776	74.005	73.7645	83.2957	96.1395	35.1	No IDs
PH01003398G0020	4 days & 7 days	9.60397	22.1048	21.5732	27.4264	25.4837	30.2.15	No IDs
PH01003407G0050	4 days & 7 days	8.64424	21.1678	18.9467	39.6684	27.4772	27.3.6	No IDs
PH01003422G0070	4 days	2.17986	4.63543	4.00977	4.35967	2.83272	27.3.6	No IDs
PH01003432G0190	4 days & 7 days	21.8391	35.9899	36.6419	59.164	60.2861	35.2	No IDs
PH01003446G0050	4 days & 7 days	20.7124	46.8277	50.9211	32.8296	39.6508	30.2.20	No IDs
PH01003480G0250	4 days & 7 days	0.201899	2.18871	1.05807	5.73884	2.32228	27.3.99	No IDs
PH01003482G0100	4 days & 7 days	56.8203	89.9886	98.1556	103.427	96.4817	35.2	No IDs
PH01003497G0090	4 days & 7 days	201.167	330.814	372.388	294.298	290.864	30.5	K13462
PH01003515G0070	4 days	47.0038	89.9657	70.7682	102.648	75.8431	35.2	No IDs
PH01003533G0070	4 days & 7 days	19.6554	40.6557	36.7688	48.5443	61.7379	35.2	No IDs
PH01003535G0210	4 days & 7 days	5.73807	11.5406	12.9273	13.148	11.4915	34.18	No IDs
PH01003555G0050	4 days & 7 days	3.01346	18.5012	14.9945	25.4713	54.6153	4.2.2	K01835
PH01003591G0150	7 days	20.7124	37.7984	40.1753	37.3939	40.6442	35.2	No IDs
PH01003600G0020	4 days & 7 days	69.1204	128.275	131.366	123.136	91.5648	35.2	K14861
PH01003602G0050	4 days & 7 days	50.947	82.0976	81.3064	108.212	85.3742	29.2.4	K14536
PH01003629G0020	4 days & 7 days	26.6356	93.9391	71.9393	109.353	98.6637	35.2	No IDs
PH01003638G0080	4 days & 7 days	34.5298	56.0492	53.146	66.9027	50.485	34.8	No IDs
PH01003645G0140	4 days & 7 days	4.73762	10.7025	9.94253	6.32537	8.90196	27.1	K00791
PH01003649G0010	7 days	225.014	272.254	294.324	129.413	116.147	35.2	No IDs
PH01003660G0050	4 days & 7 days	12.1689	25.012	23.4305	31.0829	29.2506	29.5.11.4.2	K10666
PH01003666G0150	4 days & 7 days	8.8886	26.2564	19.9757	130.519	56.7295	34.16	No IDs
PH01003670G0150	4 days & 7 days	12.0076	26.7104	26.226	25.0704	23.1244	26.4.1	No IDs
PH01003676G0010	4 days	29.7801	51.5127	42.7916	40.9975	38.4886	35.1	No IDs
PH01003701G0010	4 days & 7 days	69.1157	124.279	121.618	113.175	103.7	30.2.15	No IDs
PH01003702G0100	4 days & 7 days	46.172	95.9998	86.2656	92.7225	71.5455	30.2.99	No IDs
PH01003738G0010	4 days	12.4656	23.3829	21.9867	21.5149	26.7978	27.3.67	No IDs
PH01003761G0180	4 days & 7 days	45.7581	92.2224	99.7577	124.876	105.521	23.1.2.4	K01952
PH01003768G0010	4 days & 7 days	8.14063	18.533	19.8852	12.7293	17.5455	27.3.6	No IDs
PH01003768G0070	4 days & 7 days	23.2187	43.7231	43.8882	40.5219	38.5068	27.1.3.7	No IDs
PH01003786G0170	4 days & 7 days	28.2847	76.4315	80.7708	70.667	78.7507	27.3.52	No IDs
PH01003797G0180	4 days & 7 days	48.3104	87.3483	93.2872	151.853	125.659	22.1.2	K01611
PH01003801G0100	7 days	0.428501	0.903398	1.67143	3.41684	5.69302	34.21	K07300
PH01003807G0140	7 days	17.8718	31.5104	33.8437	11.5298	18.4361	27.3.6	No IDs
PH01003807G0150	4 days & 7 days	71.2861	212.612	190.321	244.244	181.87	31.1	No IDs
PH01003819G0090	4 days	30.1517	53.3991	39.613	44.8309	58.8316	30.2.19	No IDs
PH01003821G0100	4 days	29.5637	49.9625	38.2986	51.8983	45.441	34.99	No IDs
PH01003841G0120	4 days & 7 days	16.2287	23.9979	25.8209	32.3618	27.4965	8.1.8	K01679
PH01003847G0090	4 days & 7 days	28.1685	71.1943	66.5826	61.9061	64.2733	27.3	K18999
PH01003854G0120	4 days & 7 days	67.9666	94.7657	91.9824	76.1402	59.8888	27.3.99	No IDs
PH01003871G0100	4 days & 7 days	5.10188	10.6929	10.7805	11.025	10.0588	10.6.3	No IDs
PH01003898G0120	4 days & 7 days	108.806	148.766	158.764	120.148	119.19	29.5.11	No IDs
PH01003905G0080	4 days	39.4706	60.8629	56.3739	53.0387	63.7456	35.2	No IDs
PH01003916G0010	4 days & 7 days	9.44922	17.9677	15.5121	16.1813	15.8564	27.3.23	K09419
PH01003937G0060	7 days	10.4548	17.8299	21.6537	12.6118	20.7952	2.1.2.1	K00975
PH01003943G0160	4 days & 7 days	29.1209	81.5101	75.0267	80.6136	68.2922	29.5.11.5	K11844
PH01003953G0090	4 days & 7 days	3.43166	6.83684	6.60916	6.54515	5.6034	31.1	No IDs
PH01003991G0070	4 days & 7 days	75.3804	159.172	129.815	125.8	153.949	30.2.7	No IDs
PH01004008G0180	4 days	2.56555	5.04023	3.84225	4.35746	4.56891	27.3.99	K15032
PH01004021G0040	4 days & 7 days	23.8505	35.8973	36.8266	40.0614	35.8551	30.3	No IDs
PH01004023G0010	7 days	123.334	160.18	193.223	160.255	173.688	31.1.1.1.1	K10355
PH01004029G0080	4 days & 7 days	16.9222	39.0264	35.3341	33.0625	37.1218	27.3.60	No IDs
PH01004036G0180	4 days & 7 days	22.2778	47.2706	45.5102	54.1556	49.4503	35.2	No IDs
PH01004060G0120	4 days	152.642	245.117	238.179	187.265	189.233	35.1.2	No IDs
PH01004121G0010	4 days & 7 days	16.8603	29.2499	24.9655	31.2445	23.6337	34.21	No IDs
PH01004247G0060	4 days & 7 days	316.222	484.24	471.272	454.363	511.466	21.1.1	K09580
PH01004247G0090	4 days	19.4184	31.7565	30.5325	31.6284	38.3942	33.99	No IDs
PH01004260G0140	4 days	0.352007	1.99486	1.32141	1.2256	1.65806	10.6.3	No IDs
PH01004346G0020	4 days & 7 days	21.3328	45.6139	40.3577	80.2174	38.2319	29.4	No IDs
PH01004361G0030	4 days & 7 days	11.8697	26.6867	23.8338	34.7626	28.2722	35.2	No IDs
PH01004368G0030	4 days	43.0698	92.4953	69.2808	193.447	125.845	34.99	K03327
PH01004378G0040	7 days	23.4239	34.2442	77.3877	61.6758	64.4093	21.6	K04565
PH01004475G0060	4 days	38.4569	109.692	89.1421	122.268	93.8485	26.28	No IDs
PH01004481G0100	4 days & 7 days	54.6605	110.256	94.8221	111.315	83.3641	27.3.12	No IDs
PH01004488G0110	7 days	42.6885	56.246	59.2538	44.8149	47.9391	30.5	No IDs
PH01004505G0030	4 days & 7 days	23.0748	51.5939	42.9033	76.1731	79.9179	13.1.5.1.1	K00058
PH01004598G0010	4 days & 7 days	122.994	196.714	193.382	201.781	189.142	29.5.11.4.1	K10590
PH01004609G0080	4 days & 7 days	36.2437	94.9115	92.7329	91.6443	88.9051	29.5.3	K12655
PH01004610G0140	4 days	10.3212	14.9928	14.483	15.3406	15.0865	26.7	No IDs
PH01004624G0120	4 days & 7 days	39.0255	65.1549	68.8044	51.3149	51.0717	28.1	No IDs
PH01004654G0090	4 days & 7 days	8.23816	21.47	20.1195	21.4532	18.318	29.5.11.4.2	K15692
PH01004709G0060	4 days & 7 days	73.0287	113.072	129.558	114.056	126.507	35.2	No IDs
PH01004724G0090	4 days & 7 days	30.9258	69.8861	61.5289	85.4257	78.8361	34.3	K01507
PH01004743G0090	4 days & 7 days	55.9997	80.1578	81.5305	73.6815	86.3024	9.1.2	K03934
PH01004775G0030	4 days & 7 days	32.3121	54.5642	53.6038	61.3325	53.4328	30.2.8.1	No IDs
PH01004791G0030	4 days & 7 days	17.4188	67.6424	78.2346	29.467	29.1085	27.3.3	K09286
PH01004796G0120	4 days	31.3119	59.4094	48.0187	65.9979	78.4648	29.3.4.3	K01369
PH01004805G0060	7 days	1.28598	2.26279	4.48941	3.26069	2.52312	16.8.5.1	K13081
PH01004830G0160	7 days	1.76379	3.75067	4.30678	3.77084	1.1997	35.2	No IDs
PH01004830G0170	4 days & 7 days	18.7192	39.9303	33.5758	31.061	25.2517	34.9	K15084
PH01004905G0040	4 days	7.93486	12.4769	11.6169	19.5445	14.1827	2.2.1.3.1	No IDs
PH01004969G0010	7 days	11.7234	16.7379	17.9547	22.0597	25.7544	35.2	No IDs
PH01004978G0060	4 days & 7 days	79.138	120.341	129.812	90.4119	99.4035	35.2	No IDs
PH01005083G0060	4 days & 7 days	34.1742	56.1636	59.0316	55.541	54.926	29.2.99	K14327
PH01005174G0060	4 days & 7 days	153.047	233.747	240.464	234.877	259.695	26.3.1	K05546
PH01005233G0010	4 days & 7 days	2.7718	5.75011	5.38889	21.6485	14.1512	29.4	No IDs
PH01005242G0030	4 days & 7 days	4.98039	9.61123	8.95642	13.6824	14.1651	29.3.3	No IDs
PH01005261G0040	4 days	12.939	19.1923	16.6984	13.2384	15.574	35.1.5	K18213
PH01005352G0110	4 days & 7 days	40.5942	74.5532	69.9995	70.71	63.3264	35.2	K12617
PH01005389G0010	4 days & 7 days	31.5633	68.2855	74.2318	64.6026	70.4486	33.99	K18443
PH01005412G0060	4 days & 7 days	63.4676	117.294	111.982	121.755	137.672	29.3.3	No IDs
PH01005442G0070	7 days	101.952	130.877	134.622	131.397	136.388	29.3.4.2	K14007
PH01005471G0060	4 days & 7 days	79.45	111.76	112.274	112	101.862	35.1	No IDs
PH01005503G0030	4 days & 7 days	149.28	240.927	233.387	240.559	237.223	29.5.11.20	K03032
PH01005548G0110	7 days	138.367	228.503	308.056	1504.12	964.879	4.1.13	K01689
PH01005639G0010	4 days & 7 days	38.2207	55.671	57.0613	44.736	49.4782	29.5.11.4.3.2	No IDs
PH01005769G0010	4 days & 7 days	3.90759	7.02554	6.73811	17.1738	16.3716	29.4	K18045
PH01005771G0040	7 days	7.43079	10.2598	11.795	8.50998	10.8993	20.2.3	No IDs
PH01005790G0010	4 days & 7 days	10.3315	17.4081	16.6481	12.2917	9.93757	35.2	No IDs
PH01005983G0010	4 days	11.8293	22.4566	20.2618	22.5099	23.8272	20.2.1	No IDs
PH01005995G0020	4 days	42.0902	117.246	76.9197	134.208	275.976	26.1	No IDs
PH01006080G0010	4 days & 7 days	1.89589	4.89075	5.67113	7.18219	5.6348	27.3.35	No IDs
PH01006114G0030	4 days & 7 days	0.733619	3.53957	3.29384	2.33424	1.9767	17.2.3	K14488
PH01006176G0040	4 days	2.71044	8.0562	5.6387	7.13839	2.79337	35.2	No IDs
PH01006209G0030	4 days & 7 days	1.43503	9.40454	4.40482	6.55558	1.82615	34.12	No IDs
PH01006302G0030	4 days & 7 days	18.1284	28.0609	28.2081	26.063	24.913	35.2	No IDs
PH01006389G0080	4 days & 7 days	2.96219	5.58615	5.15739	4.61724	10.0747	27.3.12	No IDs
PH01006816G0070	7 days	2.67475	5.28692	16.3325	23.249	9.88892	26.8	No IDs
PH01007082G0010	4 days & 7 days	40.3901	58.3626	56.8744	57.4107	55.8076	29.5.11.4.2	K10661
PH01007294G0050	4 days	54.2675	84.4558	75.2893	90.4072	80.9109	31.1	K18584
PH01008356G0010	4 days & 7 days	0.185173	2.66725	4.98138	6.0525	5.48823	29.5.3	No IDs
PH01008783G0010	4 days & 7 days	71.7006	111.136	108.112	118.563	121.635	30.5	No IDs
PH01014296G0010	4 days & 7 days	22.9062	36.131	36.3873	39.8222	40.3621	13.1.7.9	K00013
PH01092850G0010	4 days & 7 days	2.80711	6.08046	6.29684	5.49764	5.95868	35.1	K14558
PH01094721G0010	4 days & 7 days	7.27182	21.8019	17.1507	38.552	23.1419	34.16	K05666
PH01157231G0010	4 days & 7 days	17.344	31.1717	27.6634	26.8958	25.6863	35.1	K14558
PH01169251G0010	4 days	4.21183	13.1247	9.93125	8.54191	6.1538	29.4	No IDs
PH01179676G0010	4 days	8.42371	13.8058	12.3536	12.5348	15.109	35.2	No IDs
PH01186790G0010	4 days & 7 days	54.7919	79.8085	82.2367	94.2928	79.1431	29.2.2.1	K06943

## Sheet: TableS4
Supplementary Table S4. Expression and functional annotations of the DEGs up-regulated in response to the BA treatments.
IDs of homologs in P. edulis	Time	RPM					MapMan BIN code	KEGG ID
		Control	2,4-D 4 days	2,4-D 7 days	BA 4 days	BA 7 days
PH01000000G0600	4 days & 7 days	58.8748	88.162	90.9029	82.7588	86.8969	27.3.99	No IDs
PH01000000G2050	4 days	0.404801	1.07567	0.396321	1.84567	1.59567	16.1.4.6	K15746
PH01000000G4410	4 days	0.327601	0.432651	0.378932	1.34947	0.383696	27.3.20	No IDs
PH01000000G4500	4 days & 7 days	74.0659	129.793	142.069	111.546	117.698	33.99	K11593
PH01000000G5430	4 days & 7 days	28.8945	53.3424	47.4098	63.6575	54.6663	17.2.3	No IDs
PH01000000G6020	7 days	62.4352	49.2411	45.9778	42.0654	145.592	34.19.1	K09872
PH01000000G6800	4 days	4.13261	8.60611	6.59197	25.0419	6.57252	26.2	K13495
PH01000001G0190	7 days	0.386858	0.294812	0.373151	0.630815	1.77162	27.3.22	No IDs
PH01000001G1870	4 days & 7 days	1.567	1.71628	4.12438	4.58399	6.98446	30.2.6	No IDs
PH01000001G2570	7 days	13.8051	16.4923	14.6493	19.2126	24.0038	21.1	K03671
PH01000001G2800	7 days	7.72319	13.3608	12.5333	11.2429	12.1907	33.99	No IDs
PH01000001G3180	7 days	0.594167	0.773373	0.581955	1.6086	2.51306	35.2	No IDs
PH01000001G3190	4 days & 7 days	2.08157	2.66701	1.98152	6.52872	8.69303	35.2	No IDs
PH01000001G4480	4 days	1.01752	1.82312	1.4725	4.04107	2.04921	35.1	No IDs
PH01000002G0230	4 days & 7 days	13.68	25.8005	29.1356	25.8681	23.5279	30.2.10	No IDs
PH01000002G0950	4 days & 7 days	136.98	177.18	177.124	174.167	177.412	26.17	K17065
PH01000002G1040	4 days & 7 days	9.82729	22.3546	19.4313	30.1118	23.5779	35.2	No IDs
PH01000002G2090	4 days & 7 days	50.2409	94.5676	85.8348	86.9862	115.009	17.4.2	K14489
PH01000002G2720	4 days	46.8614	31.8665	28.6795	77.698	55.5595	29.4	K08819
PH01000002G2790	4 days & 7 days	1189.46	1686.23	1470.74	2062.13	2272.43	7.2.2	K00616
PH01000002G2840	4 days & 7 days	17.6494	35.0189	31.2767	46.4578	46.4815	26.2	No IDs
PH01000002G2980	7 days	1.46464	1.62603	2.56147	2.80946	4.1161	35.2	No IDs
PH01000002G3730	4 days & 7 days	0.452842	0.533113	0.764964	2.12712	3.20106	26.3	K01188
PH01000002G4080	7 days	0.0617409	0.119867	0.119819	0.508582	0.804511	35.2	No IDs
PH01000003G0570	4 days & 7 days	0.643211	1.78059	1.76385	2.398	2.84596	35.2	No IDs
PH01000003G1590	4 days & 7 days	0.762843	1.06061	1.54423	17.9612	6.93255	35.1	No IDs
PH01000003G2120	4 days & 7 days	105.392	126.323	132.695	173.879	187.971	2.2.1.1	K00847
PH01000003G2600	7 days	0.250893	0.364942	0.384463	0.639044	1.78209	35.2	No IDs
PH01000003G3730	4 days	3.47486	4.51822	4.77991	8.83798	6.3613	34.19.2	K09873
PH01000004G0570	4 days	5.24286	12.5858	9.97363	11.0172	10.2745	27.3.3	No IDs
PH01000004G2930	4 days & 7 days	0.0868713	1.68541	1.03046	26.1469	3.91401	34.3	No IDs
PH01000005G0290	4 days & 7 days	32.0384	51.7318	52.4115	60.0029	55.0562	35.1.12	No IDs
PH01000005G2200	4 days & 7 days	24.7133	34.6878	36.9397	37.1206	33.2493	19.1	K02434
PH01000005G2310	4 days & 7 days	0.401101	1.74779	1.58	2.72764	1.84151	27.3.85	No IDs
PH01000005G2360	4 days & 7 days	3.80493	8.20973	6.67762	31.4895	8.1328	29.5.9	No IDs
PH01000005G3030	4 days & 7 days	3.58642	8.7536	7.75345	19.4504	20.238	17.2.3	K14506
PH01000005G3600	7 days	15.6103	17.1677	16.2978	13.4815	28.8069	31.1	No IDs
PH01000006G0390	4 days & 7 days	157.99	225.619	219.262	266.355	236.348	27.4	K12741
PH01000006G0460	4 days & 7 days	106.374	160.985	160.515	364.597	234.669	29.5.11.4.3.2	No IDs
PH01000006G0960	7 days	0.0884166	0.336099	0.631198	0.686716	3.10359	35.2	No IDs
PH01000006G2800	7 days	5.60212	11.3038	9.3128	13.7493	19.1209	34.8	No IDs
PH01000007G0830	4 days	14.064	19.4402	21.7016	24.7474	17.4846	35.1	No IDs
PH01000008G2370	7 days	31.2099	41.1217	40.8159	38.1771	50.9027	30.7	K06630
PH01000009G0030	4 days & 7 days	38.1659	60.2425	61.4545	61.2032	52.6702	35.2	No IDs
PH01000009G1240	4 days	675.019	744.425	704.359	1018.3	968.87	4.1.12	K15633
PH01000009G1330	4 days & 7 days	31.0703	51.2488	52.1057	63.4512	65.8422	34.99	No IDs
PH01000009G2130	4 days & 7 days	9.74582	13.0863	12.7322	17.301	15.7217	35.2	No IDs
PH01000009G2190	4 days	3.77098	5.94184	6.20394	9.72902	3.69872	30.2.7	No IDs
PH01000010G0220	4 days & 7 days	204.018	329.361	393.428	545.526	673.155	8.1.3	K01681
PH01000010G0280	4 days & 7 days	19.6598	33.0874	30.2057	36.7811	40.6934	29.4	No IDs
PH01000010G0990	4 days & 7 days	14.1185	25.5662	24.4511	56.9375	49.4842	26.1	No IDs
PH01000010G1410	4 days & 7 days	22.6006	47.3715	48.6729	58.7523	70.7361	34.16	No IDs
PH01000010G1610	7 days	10.4506	18.0037	16.9951	14.2615	27.6686	35.2	No IDs
PH01000010G1820	7 days	0.245811	2.61578	3.04502	1.13178	2.55106	10.3.1.1	No IDs
PH01000010G3100	4 days & 7 days	319.821	407.94	468.835	508.814	489.702	31.2	K13525
PH01000011G1960	4 days & 7 days	33.1584	72.8556	64.3521	80.5293	68.8457	35.1	No IDs
PH01000011G2980	4 days & 7 days	23.7556	36.1558	35.9916	40.4522	36.9924	29.5.2	No IDs
PH01000011G2990	4 days & 7 days	26.3935	30.2771	32.6526	38.2617	34.2822	35.2	No IDs
PH01000012G0830	4 days & 7 days	6.21149	6.41757	6.4011	10.4825	15.2198	27.3.99	No IDs
PH01000012G1090	4 days	8.26217	11.1251	10.8403	12.0948	9.46048	20.1.7	No IDs
PH01000012G2270	4 days & 7 days	2.28327	9.20026	13.6982	62.8996	63.01	16.2.1.8	K09755
PH01000013G1020	4 days	103.411	139.07	134.627	135.403	115.034	27.1.2	K12820
PH01000013G1080	4 days & 7 days	23.1364	45.0025	37.0072	49.901	40.3128	34.16	K06184
PH01000013G1480	4 days & 7 days	82.0823	117.862	102.246	121.891	134.357	9.1.2	K03949
PH01000013G2230	7 days	26.5423	45.6358	46.2035	31.7047	37.5244	30.11	K12121
PH01000013G2240	4 days & 7 days	20.3824	38.6886	35.4654	34.053	36.0725	30.11	K12121
PH01000013G2450	4 days	38.8046	54.2959	51.3791	62.5325	50.3414	35.2	No IDs
PH01000014G0070	4 days	11.9331	18.9656	18.2047	21.7514	14.1685	27.1.2	K12818
PH01000014G0090	4 days	9.88577	14.0079	13.7636	16.8106	10.5542	27.1.2	K12818
PH01000014G0360	7 days	61.8663	73.7709	84.8646	64.7607	108.259	27.3.3	K09286
PH01000015G2030	4 days	3.14522	4.09962	3.39014	10.6629	7.52995	35.2	No IDs
PH01000015G2420	7 days	14.7174	16.9548	18.036	16.0428	20.7002	27.3.67	No IDs
PH01000016G0530	4 days	73.9206	108.494	100.226	124.105	118.02	8.1.5	K00658
PH01000016G0560	4 days	23.7055	36.5715	37.3346	35.3289	32.7059	27.4	K13192
PH01000016G0700	4 days	61.3767	88.0469	93.9095	99.3466	87.9595	17.2.2	No IDs
PH01000016G1030	4 days & 7 days	138.428	209.523	211.474	226.368	243.796	29.5.5	K03696
PH01000016G1090	7 days	7.17995	10.9876	9.07778	8.18078	11.9504	35.2	K11511
PH01000017G1650	7 days	0.60295	2.22048	1.83492	1.77695	3.17437	35.2	No IDs
PH01000018G0710	4 days & 7 days	10.2464	14.425	11.7055	22.6679	22.6971	11.9.4.3	K05605
PH01000018G0810	4 days	16.4601	23.356	21.6367	27.8483	22.8633	29.2.4	K06207
PH01000018G0890	4 days & 7 days	22.8155	32.4013	33.8085	35.5388	39.2581	35.2	No IDs
PH01000018G0940	4 days & 7 days	9.21803	18.1866	15.033	18.24	22.1508	27.3.4	No IDs
PH01000019G0530	4 days & 7 days	248.103	395.555	381.915	481.332	404.963	11.1.8	K01895
PH01000019G0830	4 days	194.344	276.674	275.162	355.885	352.055	8.1.1.2	K00627
PH01000019G1140	4 days	163.455	299.594	288.618	283.853	240.431	28.1	K12854
PH01000019G1410	4 days & 7 days	43.0231	67.1082	63.882	73.6343	68.2287	35.1.5	No IDs
PH01000019G1720	7 days	3.98102	7.98449	6.16054	6.88224	13.0063	11.3	No IDs
PH01000019G1730	4 days	52.538	74.7204	71.86	76.2601	67.1143	29.5.11.4.3.2	No IDs
PH01000019G1840	7 days	45.5237	16.7473	33.391	82.3484	338.381	21.6	K03781
PH01000019G2270	4 days & 7 days	11.3927	25.0599	20.3172	38.1366	53.99	11.1.8	No IDs
PH01000020G1010	4 days & 7 days	1.16613	9.64003	7.78109	23.212	33.8401	29.5.11.4.5.2	No IDs
PH01000020G1090	7 days	14.989	17.8489	17.8342	18.4633	22.7779	31.2	No IDs
PH01000020G1160	4 days & 7 days	42.4789	77.7196	74.462	89.7973	83.4519	28.99	No IDs
PH01000020G1380	4 days & 7 days	47.4408	111.833	95.7782	193.632	146.833	7.1.1	K00036
PH01000020G1390	4 days	29.6814	39.4993	31.7728	46.0187	36.2231	18.7	No IDs
PH01000020G1790	4 days & 7 days	9.15101	15.6382	14.7744	14.2968	12.4037	35.1.5	No IDs
PH01000021G0280	4 days & 7 days	8.94581	17.1888	16.4267	15.9453	13.5766	35.1.5	No IDs
PH01000021G0720	4 days	107.445	131.752	121.781	139.613	122.293	33.99	No IDs
PH01000021G0990	4 days & 7 days	8.4098	26.8836	22.4067	33.3397	25.6298	17.5.2	K14509
PH01000021G1350	4 days & 7 days	35.8051	84.5366	79.9076	99.5669	98.6455	29.5.3	No IDs
PH01000022G0640	4 days & 7 days	13.8419	24.2742	23.9172	28.5908	26.9235	35.1	K07277
PH01000022G1000	4 days & 7 days	9.66875	12.5077	10.0006	13.2673	14.1387	29.4	No IDs
PH01000022G1870	4 days	118.029	148.011	146.238	167.108	151.401	29.5.11.4.1	K10590
PH01000022G1920	4 days & 7 days	71.694	122.49	117.438	126.192	126.936	27.3.68	No IDs
PH01000023G0150	4 days & 7 days	8.97857	12.9011	11.9481	15.4582	15.2729	35.1	No IDs
PH01000023G0610	7 days	0	0.0577501	0.0692578	0	0.662559	34.19.2	K09873
PH01000023G0640	4 days & 7 days	6.71811	7.77439	6.98611	11.4495	10.2494	35.2	No IDs
PH01000023G1230	4 days	100.52	174.115	174.987	171.596	153.489	29.2.2.3.1	K14550
PH01000023G2280	4 days & 7 days	7.64743	14.8812	12.9884	12.8673	14.3632	29.2.3	K03260
PH01000024G0410	4 days	53.5358	77.779	76.3309	79.7386	71.6891	35.2	No IDs
PH01000024G1030	4 days & 7 days	49.9942	92.7774	94.7362	83.7551	74.1257	12.2.1.2	K00264
PH01000024G1490	4 days & 7 days	546.674	646.722	667.502	760.4	804.509	9.9	K02133
PH01000024G2430	4 days & 7 days	77.8209	156.832	117.26	200.089	160.916	13.1.3.2.1	K01733
PH01000024G2550	4 days & 7 days	100.097	130.975	119.871	120.123	128.092	35.1.21	No IDs
PH01000025G0370	4 days & 7 days	4.27225	11.7108	10.7136	7.43119	13.7143	35.1	No IDs
PH01000025G1180	7 days	42.3679	51.6305	55.2189	52.2051	66.8361	29.5	K18151
PH01000025G1710	4 days & 7 days	0.838005	1.80265	1.55053	5.10607	3.79398	29.4	No IDs
PH01000026G0350	4 days	8.7808	11.3558	10.8832	13.8112	9.59784	35.2	No IDs
PH01000026G0720	4 days	86.8933	111.497	121.026	125.295	99.3215	29.4	K08333
PH01000026G0880	7 days	26.7634	29.2939	32.7955	32.5257	37.4462	13.1.1.2.1	K00811
PH01000026G0980	4 days	14.2961	23.4333	22.5762	22.7246	22.7291	29.7.8	K00736
PH01000028G0260	4 days	0.382269	1.58428	1.25191	3.26204	0.701627	2.2.1.3.3	K01193
PH01000028G1610	7 days	0.684461	1.69642	1.17312	1.62495	2.32963	35.2	No IDs
PH01000028G2090	7 days	10.2853	14.3895	13.4521	14.2827	17.7764	35.2	No IDs
PH01000029G0970	4 days & 7 days	35.9131	40.7909	47.5106	83.3568	80.6888	27.3.35	K14431
PH01000030G1080	4 days & 7 days	53.2326	164.263	151.738	241.341	239.2	34.16	No IDs
PH01000030G1240	4 days & 7 days	10.94	25.2673	22.5057	62.5672	49.5367	34.1	No IDs
PH01000030G1730	4 days & 7 days	35.4928	66.06	63.3554	58.9234	66.8867	30.4	No IDs
PH01000031G0480	4 days	3.67607	5.41415	6.77206	6.41544	5.43957	34.16	No IDs
PH01000031G0520	4 days & 7 days	0.293474	0.485316	0.353128	1.95555	2.45682	34.13	No IDs
PH01000031G2360	4 days & 7 days	329.586	500.007	486.703	495.653	492.531	33.99	K12667
PH01000032G0070	4 days & 7 days	99.7282	100.661	107.171	204.877	273.042	11.8	K03809
PH01000032G0530	4 days & 7 days	30.4646	46.9524	49.3302	67.9787	61.5487	29.5.2	No IDs
PH01000032G1030	4 days & 7 days	58.5296	116.893	123.851	113.628	108.088	20.1	K13459
PH01000032G1540	4 days & 7 days	899.946	1059	1072.74	1461.87	1428.98	29.5.1	No IDs
PH01000032G2150	4 days & 7 days	74.2409	84.5445	83.2876	104.555	96.0147	29.5	No IDs
PH01000033G1580	4 days & 7 days	4.8242	8.19607	7.27525	8.97172	9.81265	29.5.11.4.99	K11804
PH01000033G2310	4 days	65.3079	88.4044	61.8824	334.952	87.2196	26.9	K00799
PH01000033G2440	4 days & 7 days	52.1457	98.75	102.46	85.7075	94.4064	35.2	No IDs
PH01000034G0340	4 days & 7 days	8.98202	36.3066	35.7046	60.2836	32.2786	27.3.3	K09286
PH01000035G0110	4 days & 7 days	0.470407	1.66555	0.658052	13.0651	4.40614	26.3	K01188
PH01000035G0350	4 days & 7 days	4.13662	10.7855	7.88112	8.59445	13.6756	30.2.99	No IDs
PH01000035G0620	4 days & 7 days	48.7486	84.5949	81.644	83.9664	87.1503	35.2	No IDs
PH01000035G1650	7 days	31.7607	39.0152	35.8825	33.2763	43.524	27.2	K11699
PH01000035G2280	4 days	33.0509	34.8308	28.7198	45.7612	26.9573	13.1.6.5.1	K01658
PH01000036G0220	4 days & 7 days	2.44269	10.2859	14.6014	26.8483	34.2096	10.6	No IDs
PH01000036G1580	7 days	38.5069	60.8115	60.5228	56.5058	63.7493	35.2	No IDs
PH01000037G0130	7 days	0.413584	0.582856	0.462943	0.937769	1.96316	29.4.1.56	No IDs
PH01000038G0990	4 days	273.059	306.019	389.579	392.488	330.094	30.2.5	No IDs
PH01000038G1530	4 days & 7 days	28.9729	68.7017	63.075	72.5127	103.596	35.2	No IDs
PH01000038G1650	4 days & 7 days	43.1888	55.8908	54.8808	63.981	72.1542	35.2	No IDs
PH01000040G0280	4 days & 7 days	96.3246	101.574	138.053	146.79	131.187	31.3	K17081
PH01000040G0370	4 days & 7 days	10.8143	20.2089	17.9939	39.166	53.4503	35.1	No IDs
PH01000040G1680	4 days	35.5064	42.7682	31.8955	116.303	58.0222	26.1	No IDs
PH01000040G1720	7 days	18.8541	19.2393	20.8468	22.3108	28.0222	13.2.6.2	K01557
PH01000040G1880	4 days	21.9795	32.4106	31.7647	31.1142	28.9081	27.1.2	No IDs
PH01000040G2000	4 days & 7 days	144.589	216.866	201.482	305.821	271.466	35.1	K01114
PH01000040G2100	7 days	189.571	292.419	317.317	267.565	293.381	33.99	No IDs
PH01000041G0010	4 days & 7 days	18.3472	26.6479	27.5461	29.6235	28.3677	35.2	No IDs
PH01000041G0980	7 days	36.5748	40.9828	42.099	45.225	57.0854	22.1.4	K10536
PH01000041G1710	4 days & 7 days	0.925091	1.37341	1.12843	12.1404	6.26964	13.1.6.5.1	K01658
PH01000041G2190	4 days & 7 days	13.1718	24.1152	22.3444	25.893	66.9939	34.3	K15015
PH01000042G1330	7 days	0.114814	0.103134	0.132456	0.203057	0.911098	30.2.99	No IDs
PH01000042G2310	4 days	23.2854	37.7259	41.3675	39.928	39.7998	30.6	No IDs
PH01000043G0370	4 days	6.58475	9.11966	6.64141	22.7254	6.64621	35.2	No IDs
PH01000043G0380	4 days & 7 days	20.522	32.4025	30.2793	40.0591	37.0735	35.2	No IDs
PH01000043G1840	4 days & 7 days	11.2772	32.4556	24.2904	39.9183	40.8063	34.3	K01507
PH01000043G2100	4 days	1.66379	4.6374	3.56601	5.96905	3.63803	27.3.25	K09422
PH01000043G2130	7 days	14.9306	18.0763	16.6269	52.3866	137.638	16.2.1.10	K00083
PH01000043G2150	7 days	15.8441	19.0443	15.2587	60.6805	128.043	16.2.1.10	K00083
PH01000044G0420	4 days & 7 days	46.4882	84.3171	80.7273	73.9904	85.4301	29.5.11	K11789
PH01000046G0800	4 days	131.557	178.684	164.325	169.152	165.789	29.2.3	K03251
PH01000046G0920	4 days & 7 days	66.8065	115.414	97.2152	116.936	94.826	35.2	No IDs
PH01000046G1030	4 days	7.47703	8.1524	7.24382	12.1717	7.49052	34.2	K08145
PH01000046G2060	4 days & 7 days	215.229	286.818	299.294	304.191	331.638	13.1.4.1.2	K00053
PH01000047G0030	4 days & 7 days	3.35061	4.94681	5.16121	7.20305	7.68761	11.9.2	No IDs
PH01000047G0130	4 days & 7 days	76.8438	106.044	96.3315	110.918	108.792	29.2.4	K03626
PH01000047G0470	4 days & 7 days	13.3953	25.8458	24.7825	20.0975	21.715	33.99	No IDs
PH01000047G1190	4 days	8.17812	10.249	11.9521	13.1537	12.8387	35.2	No IDs
PH01000048G0400	4 days & 7 days	620.392	935.229	717.865	1038	1081.18	34.9	K05863
PH01000048G1310	4 days & 7 days	99.5523	104.209	83.6079	167.641	225.272	25	K00281
PH01000048G1370	4 days	16.1987	23.5962	24.8325	24.7722	24.0757	28.1	K11279
PH01000048G2090	4 days & 7 days	0.159104	0.259137	0.454258	19.8441	2.86383	20.1	No IDs
PH01000049G0320	4 days & 7 days	70.9029	125.763	124.432	108.498	106.913	31.4	K17301
PH01000049G1650	7 days	14.0249	34.4619	28.4097	30.3024	49.5027	27.3.3	K09286
PH01000049G1950	4 days	38.2583	56.0068	59.1247	122.08	61.4616	31.1	No IDs
PH01000050G2090	4 days	1.45148	2.93538	2.6241	2.78104	1.90675	20.1	K13457
PH01000053G1100	4 days & 7 days	15.8886	19.2869	18.4105	55.0091	50.6005	34.99	K03327
PH01000053G1120	4 days & 7 days	5.52604	7.0235	6.05665	19.3392	21.647	34.99	K03327
PH01000053G1520	4 days & 7 days	22.97	37.1885	33.9158	33.3022	38.5486	10.3	No IDs
PH01000053G1650	7 days	8.39064	4.00913	4.99339	6.24556	17.0004	33.99	No IDs
PH01000054G0960	4 days	96.642	109.558	115.732	125.729	109.532	29.2.1.2.2.36	K02920
PH01000054G1090	4 days & 7 days	11.4636	18.7464	18.9301	22.8845	19.5608	20.2	No IDs
PH01000055G2030	4 days	17.055	21.0884	21.1157	25.5393	21.3463	11.1.3	K00648
PH01000056G0510	4 days & 7 days	2.99214	4.27584	5.66484	22.8635	27.8028	29.5.5	K16297
PH01000056G0580	4 days & 7 days	380.079	558.631	578.256	518.159	523.022	35.1	K14005
PH01000056G0630	4 days	15.3674	19.7517	18.9807	21.9238	21.1531	27.3.99	No IDs
PH01000056G0780	4 days & 7 days	36.0918	53.8331	53.5787	72.4107	80.5073	12.2.1.1	K00284
PH01000056G0810	7 days	12.5955	21.7134	22.1403	27.5064	29.1559	12.2.1.1	K00284
PH01000056G0850	4 days & 7 days	22.1727	39.0489	37.0266	44.8283	49.5569	12.2.1.1	K00284
PH01000056G1770	4 days & 7 days	451.838	666.44	656.282	648.148	583.558	27.1	K13126
PH01000057G0630	4 days	11.0221	20.4057	18.3377	24.1293	20.0357	35.1.1	K08869
PH01000058G0390	4 days	6.55204	10.9223	9.59745	55.6381	6.14056	27.3.5	K14492
PH01000058G0950	4 days & 7 days	2.42927	4.45421	3.12709	10.5942	15.733	9.1.1	No IDs
PH01000058G1380	4 days	112.474	126.692	111.038	183.981	117.278	18	K00858
PH01000058G1610	4 days & 7 days	14.7972	60.2934	91.9386	178.744	61.0769	26.3.4	No IDs
PH01000058G2170	4 days	23.5634	26.7104	24.5991	35.9454	31.5745	35.1	No IDs
PH01000059G0350	4 days	22.4426	35.4335	33.3392	32.2403	26.9584	26.7	No IDs
PH01000059G1690	4 days & 7 days	5.96025	14.5054	14.9009	22.1417	20.98	30.3	K13412
PH01000059G1720	7 days	88.5536	125.718	121.938	114.322	155.07	34.2	No IDs
PH01000059G1780	4 days & 7 days	8.46783	14.4447	16.7704	17.3403	18.6026	35.1.5	No IDs
PH01000060G0430	4 days & 7 days	66.8595	96.3937	100.807	146.617	152.265	1.3.5	K01803
PH01000060G1600	4 days & 7 days	108.58	205.776	199.869	156.05	172.046	35.2	No IDs
PH01000061G0590	4 days & 7 days	61.7597	92.9183	90.6415	122.332	127.559	34.3	K01507
PH01000061G0730	4 days & 7 days	19.7629	34.5598	32.4352	28.6572	28.0503	34.3	No IDs
PH01000061G0880	7 days	1.14957	4.91326	3.77013	2.2359	4.32244	35.2	No IDs
PH01000061G0920	4 days & 7 days	4.55062	11.0128	9.71855	16.64	15.8415	35.2	No IDs
PH01000062G0010	4 days	1.81703	2.84268	2.81021	5.51017	3.61377	28.99	No IDs
PH01000062G0590	4 days & 7 days	90.8376	160.952	172.231	144.023	142.972	20.2.1	K09486
PH01000062G0700	4 days & 7 days	99.1589	144.938	148.11	159.035	159.479	29.5.5	No IDs
PH01000062G1400	4 days	1.3192	3.82237	3.56514	5.41973	4.88378	35.2	No IDs
PH01000062G1420	4 days & 7 days	157.71	299.121	296.469	337.662	291.774	35.1.27	K03255
PH01000062G1430	4 days & 7 days	27.9019	52.0156	54.2241	58.9199	50.0223	35.1.27	K03255
PH01000062G1700	4 days & 7 days	150.96	343.965	283.135	466.431	383.715	34.8	K05863
PH01000063G1300	4 days	189.295	213.031	177.079	335.408	156.784	26.3	K01188
PH01000064G0140	4 days & 7 days	8.0283	12.9068	12.046	16.6715	14.4383	31.3	K18810
PH01000064G0280	4 days & 7 days	4.43532	4.73909	4.36312	9.87654	7.27323	3.2.2	K01087
PH01000064G0750	4 days	0.214218	0.622641	0.397629	1.49221	0.809009	35.1	No IDs
PH01000064G0890	4 days & 7 days	60.8307	97.4967	63.7644	242.258	253.19	13.1.6.1.1	K01626
PH01000064G1200	4 days & 7 days	47.507	69.9718	77.0316	70.88	71.3343	27.3.67	K12875
PH01000064G1250	4 days & 7 days	30.7064	69.7499	70.7345	43.3795	42.5307	30.2.3	No IDs
PH01000064G1900	4 days & 7 days	12.6473	19.5844	16.2543	24.162	28.6701	35.2	No IDs
PH01000064G2100	7 days	5.45842	5.92004	5.72962	7.21801	12.7489	26.4.1	No IDs
PH01000065G0660	4 days	33.5309	41.4725	42.4969	45.2416	36.4413	29.4	No IDs
PH01000065G1650	4 days & 7 days	0.0868713	0.09512	0.527468	3.6429	4.33512	34.19.99	K09874
PH01000066G0890	7 days	43.3079	46.7573	53.8217	52.7126	62.7929	29.5.11.1	K17618
PH01000066G1500	4 days & 7 days	65.6441	89.5104	90.6928	105.391	98.0888	29.4	K06276
PH01000066G1880	4 days & 7 days	209.782	239.812	245.937	282.363	275.974	27.3.11	No IDs
PH01000067G1590	4 days	47.313	49.5967	61.1304	73.2569	63.8155	35.2	K05309
PH01000068G0320	7 days	17.5337	27.164	26.0218	19.9551	25.0878	29.4	No IDs
PH01000068G0540	4 days	36.1381	96.3239	69.2248	273.45	132.875	35.1	No IDs
PH01000068G0710	4 days & 7 days	50.3411	81.0496	84.4702	86.6634	83.0012	27.3.99	No IDs
PH01000068G0890	4 days	92.1576	165.231	164.607	196.02	151.008	29.2.2.3.1	K11131
PH01000068G1050	7 days	2.23574	3.01645	2.48687	1.87909	4.37035	35.1	K07025
PH01000068G1400	7 days	7.11359	8.09625	9.32732	9.16092	13.9982	10.2	No IDs
PH01000068G1440	4 days & 7 days	0.979709	1.92253	2.00586	3.83809	8.51304	27.1.19	K01166
PH01000068G1830	4 days & 7 days	27.2	60.7091	53.9756	40.7255	43.3961	30.2.3	No IDs
PH01000069G0340	4 days & 7 days	4.12469	16.8921	13.7084	20.9465	20.0608	30.2.10	No IDs
PH01000069G0780	4 days	19.2057	24.8587	22.8084	27.7634	26.3618	35.2	No IDs
PH01000069G1210	4 days & 7 days	14.1388	26.4644	32.3775	20.4447	30.5622	27.3.4	No IDs
PH01000070G0050	4 days & 7 days	2.73162	5.15838	4.59863	12.1579	8.55063	35.1	No IDs
PH01000070G0070	4 days & 7 days	144.09	216.334	239.926	299.699	247.777	20.2.1	K04043
PH01000070G0710	4 days & 7 days	54.4832	62.2497	65.8384	74.1941	77.213	33.99	No IDs
PH01000072G0630	4 days	56.8931	74.0701	70.8765	73.8782	60.8689	29.3.4.99	K03106
PH01000072G1010	4 days & 7 days	32.2519	44.1043	51.1446	50.9903	59.5844	35.1	No IDs
PH01000072G1500	4 days & 7 days	37.5694	77.0228	80.5158	76.6656	75.1535	35.2	No IDs
PH01000072G1540	7 days	46.4494	39.8075	41.2594	58.4348	70.0574	29.5	No IDs
PH01000073G0440	4 days & 7 days	57.1889	88.4156	91.183	92.1153	106.905	29.2.5	K03265
PH01000073G0750	7 days	44.394	63.2828	63.7334	78.5417	102.611	35.1.20	No IDs
PH01000074G0030	7 days	0.0882525	0.066733	0.0753168	0.403228	2.30022	35.2	No IDs
PH01000074G1120	4 days & 7 days	33.6767	53.0276	52.7455	48.7086	46.0226	20.1	No IDs
PH01000075G0580	4 days	44.6449	68.7106	67.9247	97.0892	78.3279	11.1.10	K15397
PH01000075G1710	4 days & 7 days	34.8334	56.8679	53.3928	68.2638	62.6401	34.8	K14684
PH01000075G1740	4 days	9.49705	11.4494	11.5494	13.7268	10.4152	26.2	K00771
PH01000076G0060	7 days	6.84549	6.88439	5.26583	4.20912	17.4263	29.5.1	No IDs
PH01000076G0630	4 days & 7 days	16.1499	17.5656	18.7594	26.3461	26.7797	31.2	No IDs
PH01000076G1530	4 days	170.293	229.371	223.019	252.787	225.265	27.4	K13199
PH01000077G0790	4 days	0.857379	1.23439	1.17424	3.06382	2.36387	35.2	No IDs
PH01000078G0190	4 days & 7 days	21.4951	31.672	26.5931	44.5541	43.6429	13.1.5.1.3	K01079
PH01000078G0520	4 days & 7 days	30.3419	47.8009	48.5199	69.5434	82.4999	29.3.3	No IDs
PH01000078G1010	4 days	23.0375	42.9906	44.316	42.0413	40.9963	34.16	No IDs
PH01000078G1090	4 days & 7 days	16.1341	25.8934	27.6572	27.1653	25.9596	34.16	No IDs
PH01000078G1270	4 days & 7 days	32.4351	43.7023	43.4883	52.1095	54.9104	34.1.1	K02155
PH01000078G1460	4 days	46.2537	66.824	64.2985	72.1067	64.8706	13.1.3.4.13	K08247
PH01000078G1520	4 days & 7 days	32.2629	51.4177	49.4088	50.8354	51.2171	35.1	No IDs
PH01000078G1830	7 days	0.376085	0.436548	0.434772	1.6231	1.83259	26.1	No IDs
PH01000079G1850	4 days & 7 days	1.71425	4.43113	4.1396	4.21273	4.23612	29.5.11.4.3.2	No IDs
PH01000080G0420	4 days & 7 days	2.15377	3.81454	4.01665	4.40329	5.42933	31.3	No IDs
PH01000080G0540	4 days & 7 days	6.31828	8.62522	7.86098	17.2947	13.3921	29.5.11.4.3.2	No IDs
PH01000080G0680	4 days & 7 days	0.113483	0.3441	0.488219	1.37055	2.57652	26.19	No IDs
PH01000080G1160	4 days	9.43187	15.5281	20.6897	21.321	10.4788	27.4	No IDs
PH01000081G0220	4 days	28.1764	38.8319	36.6639	46.0432	39.4344	35.2	No IDs
PH01000081G1110	4 days & 7 days	317.027	394.943	382.72	479.705	411.274	30.3	No IDs
PH01000081G1240	4 days & 7 days	98.8996	131.469	103.866	319.961	283.749	13.1.5.1.2	K00831
PH01000081G1980	4 days	7.71556	15.1463	9.25445	29.5491	13.5447	26.7	No IDs
PH01000082G0020	4 days & 7 days	107.004	136.058	128.954	158.41	151.599	29.2.4	K03626
PH01000083G0730	4 days	73.1409	101.84	106.83	98.2348	83.435	35.1	No IDs
PH01000083G1300	4 days & 7 days	441.849	647.243	594.337	1008.27	766.461	7.1.3	K00033
PH01000084G0180	4 days & 7 days	4.7101	4.20841	4.30875	27.2615	25.4026	13.1.5.2.41	No IDs
PH01000084G0760	4 days & 7 days	110.107	183.159	184.033	189.21	202.22	29.5.11.20	K03032
PH01000084G1510	4 days	7.35129	14.7291	13.2067	17.8217	10.5461	29.3.4.3	No IDs
PH01000085G1360	4 days & 7 days	49.3936	89.3947	87.8406	67.5614	66.7212	35.2	No IDs
PH01000086G1010	4 days & 7 days	173.314	245.223	255.588	287.59	325.859	8.1.6	K01899
PH01000086G1290	4 days & 7 days	0.162641	0.457641	0.616472	1.35855	1.46027	29.7.8	K12373
PH01000086G1590	4 days	4.10053	4.62547	4.0322	7.02136	5.37335	29.4.1	K08867
PH01000087G0880	4 days & 7 days	9.32937	11.9561	10.3291	18.1335	15.4102	35.2	No IDs
PH01000087G1820	4 days & 7 days	40.6454	46.9686	48.1162	56.7853	61.5551	13.99	K00899
PH01000089G0510	4 days	24.9198	59.9463	43.2513	52.6653	44.9809	20.1	K01183
PH01000089G0920	4 days & 7 days	31.4348	35.3888	39.4546	53.6615	44.07	16.1.1.6	K03526
PH01000090G0310	4 days	2.68331	6.5203	3.63989	17.3881	6.48644	34.3	No IDs
PH01000090G0720	7 days	8.90834	16.2802	28.5781	5.56064	29.4335	11.3	K13508
PH01000090G1240	4 days & 7 days	46.5496	70.1522	66.9554	70.6144	87.0834	29.5.11.4.3.2	K13463
PH01000090G1440	7 days	10.5823	14.9884	12.7385	15.9493	17.9425	34.7	No IDs
PH01000090G1480	4 days & 7 days	44.027	79.5399	92.1002	119.389	144.709	2.2.2.2	K00688
PH01000092G0290	4 days	1267.46	1250.7	1092.25	1735.66	1682.59	12.2.2	K01915
PH01000092G0950	4 days	56.5583	82.1814	87.016	70.9087	70.4962	26.17	K01528
PH01000092G1150	4 days & 7 days	131.134	157.537	160.36	195.578	214.309	8.1.1.1	K00161
PH01000093G0670	4 days & 7 days	8.9519	15.5757	12.9239	27.035	22.088	27.3.4	No IDs
PH01000093G0820	4 days	2.49287	3.91155	3.97092	13.0288	7.06246	31.1.1.1.1	K10355
PH01000094G1730	4 days & 7 days	1.39042	5.08733	5.50696	8.16942	16.1339	30.2.26	No IDs
PH01000095G0760	4 days & 7 days	30.8278	34.2417	33.4297	45.1953	45.7664	1.2.4.4	K02437
PH01000095G1690	4 days & 7 days	0.317716	1.53572	1.37145	4.04722	8.81403	35.2	No IDs
PH01000096G0390	4 days & 7 days	5.88629	9.28555	10.1911	11.7095	11.944	35.1.5	No IDs
PH01000096G1020	4 days	11.3477	17.6448	17.1524	15.7942	13.0501	20.1.7	No IDs
PH01000097G1540	4 days	25.7581	27.3729	26.4791	63.093	32.3079	29.1.10	K01874
PH01000098G0250	4 days & 7 days	1.25154	1.29235	0.91246	13.0795	5.38945	30.2.16	No IDs
PH01000098G0880	7 days	19.5832	30.0165	25.2342	21.0772	32.7704	27.3.6	No IDs
PH01000098G1390	4 days & 7 days	28.4243	49.771	51.3468	50.2924	60.7834	35.1	K15285
PH01000099G0410	4 days & 7 days	661.922	1001.82	784.76	1708.78	1202.65	26.9	K00799
PH01000099G0750	4 days & 7 days	7.52661	8.77659	8.28554	20.2607	19.6508	26.1	K01455
PH01000101G0880	4 days & 7 days	110.447	127.464	123.025	189.872	188.729	31.1.1.2	K07374
PH01000102G0440	4 days	600.07	1082.89	1075.17	1222.04	952.625	29.5.11.4.1	K10592
PH01000104G0210	4 days	0.526852	0.915507	0.536665	2.44023	0.464631	27.3.6	No IDs
PH01000105G0290	4 days & 7 days	32.9259	62.129	57.8166	65.437	52.5488	35.1	K14552
PH01000105G0720	7 days	41.0119	55.0929	63.702	65.6933	93.1035	13.1.3.4.12	K00547
PH01000106G0550	4 days & 7 days	38.9819	78.1773	79.9765	57.8039	61.1149	35.2	No IDs
PH01000106G0580	7 days	178.128	216.58	241.844	237.597	267.529	29.3.2	K17732
PH01000106G1250	4 days	34.1046	51.1119	53.3554	64.1836	57.202	35.2	No IDs
PH01000107G0110	4 days & 7 days	12.6278	22.0841	24.1802	22.7454	20.4058	27.1.20	K11592
PH01000107G1420	4 days & 7 days	34.454	54.6041	56.688	70.7315	53.0645	20.1.7	No IDs
PH01000107G1720	4 days & 7 days	6.95067	11.2794	8.7816	24.7441	11.1868	13.1.6.5.2	K00766
PH01000109G0650	4 days & 7 days	92.7752	181.736	194.206	200.856	199.919	35.2	No IDs
PH01000109G0760	4 days	5.87715	5.40052	5.47775	14.4908	5.98448	26.13	K13024
PH01000109G0780	4 days	2.24623	1.88712	2.22254	7.13484	2.57566	35.2	K13024
PH01000109G0800	4 days	1.53951	1.40453	1.43987	8.81761	2.28603	35.2	K13024
PH01000109G0840	4 days	1.45634	1.88446	1.03726	8.19532	2.21115	35.2	K13024
PH01000109G1000	4 days & 7 days	211.119	274.293	299.468	445.611	363.918	29.5.7	K01408
PH01000110G0680	7 days	0.0202128	0.165969	0.163003	0.165742	1.2879	27.3.27	No IDs
PH01000110G0940	4 days	38.1001	52.8912	52.8125	57.8406	48.3849	27.1.2	No IDs
PH01000111G0400	4 days & 7 days	68.2506	137.66	143.042	146.491	122.845	33.99	No IDs
PH01000111G1140	4 days	114.143	143.344	130.177	170.328	146.769	29.2.4	K03626
PH01000111G1390	4 days	84.8247	115.992	117.624	152.342	106.762	27.3.67	K14564
PH01000112G0530	4 days	13.3446	16.1359	15.3231	20.0703	18.0096	35.1	K14945
PH01000112G0630	4 days	27.2575	37.7648	36.7212	40.6411	30.7095	30.2.8.1	No IDs
PH01000113G0020	4 days & 7 days	11.0193	24.619	17.6565	23.0873	25.6547	35.2	No IDs
PH01000113G0130	4 days & 7 days	56.116	76.7145	73.1914	122.252	148.223	1.3.11	K01783
PH01000113G0480	4 days & 7 days	43.2282	63.0781	60.5179	70.3559	65.5024	29.4.1.57	K04733
PH01000113G0550	4 days	1.36397	1.41442	3.77651	9.07351	1.95751	27.3.22	K09338
PH01000113G1270	4 days	23.3866	31.7136	30.2696	36.4453	26.7371	26.2	No IDs
PH01000113G1740	4 days	0.621339	0.830141	0.644078	4.0916	0.807536	35.2	No IDs
PH01000114G0050	4 days & 7 days	8.68688	11.629	12.1858	13.0342	14.5209	27.3.4	No IDs
PH01000114G0450	4 days & 7 days	24.8181	36.8137	36.343	49.624	42.6315	10.1.1.20	K12447
PH01000114G0460	4 days & 7 days	123.406	187.183	185.177	228.597	208.41	29.2.3	K03257
PH01000114G1110	4 days & 7 days	41.505	64.9541	62.8716	62.8263	68.5706	29.5.11.4.3.2	K12115
PH01000114G1150	4 days & 7 days	13.9792	18.2631	20.4539	22.0624	23.0078	35.2	No IDs
PH01000115G0290	4 days & 7 days	23.202	37.4949	39.2319	40.0629	33.491	30.4	No IDs
PH01000115G1120	4 days & 7 days	2.16818	5.46385	5.91973	9.67268	10.6974	35.2	No IDs
PH01000117G1260	4 days	63.0622	79.9275	85.1219	101.946	91.0362	19.3	K01845
PH01000118G0190	4 days	201.628	283.225	268.568	305.138	244.764	27.1	K13126
PH01000118G0610	4 days	1.20589	2.17327	2.31937	4.71561	4.05297	33.99	No IDs
PH01000118G0670	4 days & 7 days	47.7539	70.8674	73.2565	74.6013	71.546	35.1	No IDs
PH01000118G1510	4 days & 7 days	68.0228	154.211	133.626	158.138	138.032	29.2.3	K03260
PH01000118G1660	4 days & 7 days	382.455	934.037	806.982	1387.12	1181.08	22.1.2	K01611
PH01000120G0370	4 days	12.6662	14.6105	16.4237	16.7969	15.5237	35.1.5	No IDs
PH01000121G0800	4 days & 7 days	13.9085	64.2599	52.1831	92.1761	67.5476	34.9	No IDs
PH01000121G0990	4 days	10.8949	17.2252	16.5802	28.7297	19.5122	29.5.9	No IDs
PH01000122G0030	4 days & 7 days	27.0789	48.3273	45.8276	50.8416	56.6927	35.2	K17508
PH01000122G0930	7 days	13.1336	19.2642	17.928	17.3303	20.9605	29.5.11.4.2	K11982
PH01000122G1010	4 days	216.101	274.455	261.468	432.476	436.656	25.6	K00297
PH01000123G1050	7 days	46.0453	50.2532	51.2701	71.1134	91.3152	1.2.4.4	K02437
PH01000123G1110	4 days & 7 days	415.601	463.82	460.608	714.721	639.619	4.1.11	K00927
PH01000124G1110	4 days & 7 days	103.115	146.552	152.273	144.176	151.03	31.3.1	K09566
PH01000125G0760	4 days & 7 days	59.9108	87.9567	93.1943	121.329	95.6345	20.1.7	No IDs
PH01000125G1220	4 days & 7 days	30.5683	45.8239	45.2356	56.6092	52.0352	35.2	No IDs
PH01000127G0790	4 days & 7 days	19.8784	34.8035	31.8721	31.1695	31.1091	27.1	K12818
PH01000129G0940	4 days & 7 days	0.0390444	0.378792	0.309675	2.68309	3.20764	26.11	K00121
PH01000129G0990	4 days & 7 days	0.175124	0.943207	0.721555	6.97642	2.52725	26.11	K00121
PH01000129G1000	4 days & 7 days	0.565847	2.42927	2.07687	17.7961	6.91342	26.11	No IDs
PH01000129G1060	4 days & 7 days	37.2535	126.065	91.5203	98.7749	127.199	27.3.22	No IDs
PH01000129G1260	4 days	1.03361	1.28193	1.4191	3.30271	2.58623	29.5.11.4.2	No IDs
PH01000130G0620	4 days	41.9484	73.3393	51.5453	81.37	43.3143	27.3.32	No IDs
PH01000130G1030	4 days & 7 days	2.34717	12.1451	14.2696	10.071	10.5873	29.4	No IDs
PH01000130G1230	7 days	45.2635	58.8958	64.4236	14.5243	75.3036	26.12	K00430
PH01000131G0110	4 days	23.0033	67.5796	35.1952	220.378	91.6437	17.8.1.1.4	K13691
PH01000131G0280	7 days	13.2487	16.5053	14.5955	20.6091	44.2361	31.1	No IDs
PH01000131G0920	4 days & 7 days	144.837	217.189	216.807	245.146	193.44	27.1.2	K16911
PH01000133G1490	4 days & 7 days	4.95108	7.31385	8.10167	10.1377	15.6481	11.9.2.1	No IDs
PH01000134G0410	4 days	137.261	155.22	135.432	176.167	154.927	27.3.22	No IDs
PH01000134G0820	4 days & 7 days	15.7243	19.3755	21.423	26.0764	27.9033	34.1	K01535
PH01000134G0890	4 days & 7 days	50.387	107.862	110.093	100.941	89.1437	35.1.5	No IDs
PH01000134G0990	4 days & 7 days	2.87701	6.27413	6.79604	11.1294	6.5166	31.4	K08515
PH01000134G1540	4 days & 7 days	19.9874	36.4163	36.6911	49.9749	74.5244	34.2.1	K15378
PH01000135G0980	4 days	7.24218	5.81089	5.48463	12.7532	8.3516	11.8.1	K04713
PH01000136G0140	7 days	233.695	677.042	557.588	291.375	563.037	30.2.12	No IDs
PH01000136G0330	7 days	5.88583	8.16974	7.71401	7.90856	9.49892	20.1.7	No IDs
PH01000136G0790	4 days & 7 days	2.55168	5.73028	4.79292	11.2454	19.929	35.2	No IDs
PH01000138G0440	4 days & 7 days	363.962	699.522	698.841	744.795	812.362	29.3.3	No IDs
PH01000138G1000	4 days & 7 days	8.80235	12.1065	10.0152	41.2874	30.3244	35.1	K07025
PH01000138G1180	4 days	101.904	128.552	127.284	130.749	128.868	31.4	No IDs
PH01000139G1240	4 days	75.7732	111.474	123.105	108.953	105.452	35.1.12	K17943
PH01000140G0280	7 days	35.1115	56.0683	52.6602	45.8394	49.9052	29.5.11.4.2	K15601
PH01000140G0840	4 days	8.60045	15.8649	14.8656	15.8952	11.96	35.2	K18734
PH01000140G1040	4 days	95.9355	132.844	130.034	147.894	132.437	33.99	No IDs
PH01000141G0850	4 days & 7 days	42.1029	68.257	68.5841	88.0521	87.6639	27.4	K14945
PH01000141G1140	4 days & 7 days	68.1517	147.312	143.956	140.756	152.752	23.1.2.4	K01952
PH01000142G0060	4 days & 7 days	126.265	226.524	237.816	227.17	212.475	31.4	K05236
PH01000142G1350	4 days	1.36155	2.47213	1.80206	15.6198	3.86929	35.2	No IDs
PH01000142G1490	4 days & 7 days	5.86227	10.5657	10.577	10.0772	9.68327	30.4.1	K00889
PH01000143G1590	7 days	1.99253	3.43717	5.11124	2.97854	3.72846	23.5.3	K11752
PH01000144G0920	4 days & 7 days	32.1597	60.8732	63.3012	73.76	63.2566	29.5.3	K12655
PH01000144G0970	4 days & 7 days	5.23342	11.3493	11.1688	12.5479	12.5516	35.2	K12655
PH01000144G1450	4 days	48.0218	68.3379	65.7084	79.8617	62.6626	34.16	No IDs
PH01000144G1620	4 days & 7 days	12.7705	24.0076	23.5272	25.0464	21.2943	31.2	No IDs
PH01000145G0570	7 days	91.5183	152.068	138.248	126.852	133.868	27.1.1	K12830
PH01000147G0010	4 days & 7 days	12.7572	11.9469	12.1397	38.488	40.5257	11.9.4.5	No IDs
PH01000151G0410	4 days & 7 days	6.73341	9.28125	8.52134	28.5599	33.435	35.2	No IDs
PH01000152G0230	4 days	57.5	72.6225	72.0823	79.2811	76.8165	35.1.21	K12471
PH01000154G0630	4 days & 7 days	127.382	183.179	155.75	359.445	342.188	13.1.6.5.1	K01657
PH01000154G0790	4 days	58.9542	71.299	71.3648	73.1046	60.219	11.10.4	K06119
PH01000154G1020	4 days & 7 days	164.701	240.529	254.843	242.13	246.062	35.1	No IDs
PH01000155G0320	4 days & 7 days	16.5178	28.8828	29.6617	28.9775	28.4265	33.1	K14674
PH01000155G0900	4 days & 7 days	99.2178	117.68	120.847	160.419	168.08	13.1.6.2.1	K01850
PH01000157G0140	4 days & 7 days	107.643	175.249	180.61	163.701	175.963	27.3.67	No IDs
PH01000157G1560	4 days & 7 days	1.03239	3.36778	3.10446	2.90054	4.28482	35.2	No IDs
PH01000158G0590	4 days & 7 days	1.20358	1.73306	1.19343	2.80433	5.82872	1.2.2	K11517
PH01000158G0630	4 days	194.727	271.067	249.566	355.317	248.969	29.2.1.2.1.31	K02998
PH01000159G0130	4 days	1598.5	2059.32	2014.48	2821.04	1875.08	2.2.1.5	K00695
PH01000159G0600	7 days	0.122379	0.188552	0.131668	0.766227	1.55627	30.2.5	No IDs
PH01000159G1140	4 days & 7 days	56.1697	123.297	115.311	128.923	126.72	35.2	No IDs
PH01000159G1160	4 days & 7 days	76.3469	162.573	163.258	162.674	155.533	35.2	No IDs
PH01000161G0570	4 days	16.1299	29.2304	28.6696	44.0472	17.2332	34.22	K05391
PH01000162G0420	7 days	18.3981	25.8735	26.5997	26.5397	38.8332	27.3.14	K08064
PH01000162G0820	4 days	18.0304	25.4838	26.7656	35.0827	22.7053	35.2	No IDs
PH01000162G1260	4 days & 7 days	456.253	741.498	810.342	1084.36	1231.79	13.1.3.4	K00549
PH01000162G1410	4 days	329.219	424.309	452.059	611.739	496.124	13.1.5.3.1	K01738
PH01000164G1160	4 days	37.1377	38.3042	36.7713	45.3695	32.7465	35.1.1	K08869
PH01000165G0160	4 days & 7 days	19.5628	43.3845	37.756	62.9326	87.5186	34.16	K05658
PH01000165G1120	4 days	93.2402	140.451	117.875	177.491	122.5	29.2.1.2.2.28	K02903
PH01000165G1190	4 days & 7 days	2.78353	2.95432	2.73103	4.61189	5.42962	35.2	No IDs
PH01000165G1430	4 days & 7 days	1.43438	2.05673	2.42924	5.8458	6.29968	35.2	No IDs
PH01000169G0460	4 days	23.0417	34.8639	34.3846	38.5261	33.4459	35.2	No IDs
PH01000170G0650	4 days	34.0247	50.6387	54.9257	58.2557	47.6608	35.2	No IDs
PH01000170G0990	4 days & 7 days	23.0795	31.7529	31.7023	43.6651	36.5216	29.4.1.59	No IDs
PH01000170G1170	4 days & 7 days	24.6501	38.0963	39.4871	37.1765	42.6794	29.3.3	No IDs
PH01000170G1250	4 days	5.98689	7.72896	8.47889	11.344	6.83275	35.2	No IDs
PH01000171G0530	4 days & 7 days	8.38767	14.4361	14.1833	17.2461	16.073	30.4.1	No IDs
PH01000171G0860	4 days	74.3856	125.487	113.582	135.612	127.422	29.5.11.4.3.2	No IDs
PH01000171G1010	4 days	1.03234	1.02012	1.06755	3.12919	1.71973	27.3.26	No IDs
PH01000171G1230	4 days	10.8651	11.716	12.2765	25.1351	15.1596	34.2	No IDs
PH01000172G0030	4 days & 7 days	10.5241	15.962	13.9695	23.2	25.1194	26.9	K01800
PH01000173G0090	4 days	19.5294	31.5288	31.4302	26.7891	25.1247	29.5.11.4.3.2	No IDs
PH01000173G0120	4 days & 7 days	75.6507	120.086	108.694	107.534	122.274	28.1	K06063
PH01000173G0590	4 days	1.981	2.88435	3.82833	7.56854	1.49537	35.1	No IDs
PH01000174G0220	4 days & 7 days	85.8438	125.83	131.444	114.674	126.131	29.5.11.20	K03028
PH01000174G0270	4 days	49.3309	90.7463	83.2979	95.9092	83.6868	29.2.3	K03257
PH01000174G0370	7 days	1.63243	4.77956	3.95032	3.01858	5.04556	35.2	No IDs
PH01000174G1170	4 days	101.55	145.264	140.06	145.938	122.955	35.1	No IDs
PH01000175G0750	4 days & 7 days	10.399	14.2248	15.9185	14.4452	16.0884	11.1.31	K00627
PH01000176G1100	4 days	55.5277	90.0302	81.6006	82.5672	74.0949	27.3.54	K04498
PH01000177G0360	4 days & 7 days	0.234545	0.464678	0.941949	1.64695	0.853303	35.2	No IDs
PH01000177G0520	4 days & 7 days	0.979973	2.25982	2.50188	3.49496	2.73645	33.99	No IDs
PH01000180G0820	4 days	29.6763	29.2754	29.951	43.986	40.5441	29.5.11.4.2	K16280
PH01000180G0930	4 days & 7 days	80.7105	129.254	121.184	118.926	120.923	29.2.4	K12852
PH01000181G0280	4 days & 7 days	6.30747	9.7919	7.04373	40.7779	28.7772	6	No IDs
PH01000181G0730	4 days & 7 days	9.2333	12.4729	13.4265	16.3635	16.9165	35.2	No IDs
PH01000182G0140	4 days	141.424	148.489	152.942	174.685	162.909	34.1.1.4	K02150
PH01000183G0570	4 days & 7 days	35.5218	90.3942	82.9989	70.7778	72.3584	27.3.4	No IDs
PH01000183G0850	4 days	1.73252	2.8711	2.08083	3.57198	2.57466	27.3.14	K08064
PH01000183G0940	4 days & 7 days	1.78272	4.89363	4.46195	6.48405	13.412	27.3.22	K09338
PH01000183G0980	4 days & 7 days	15.2305	34.1311	35.8244	48.1169	52.7895	20.2.1	K09534
PH01000183G1130	4 days & 7 days	28.1084	45.5482	44.0909	50.0939	52.7506	35.1	K00737
PH01000183G1190	4 days	83.4797	158.453	147.934	211.194	175.816	27.1.2	No IDs
PH01000183G1320	4 days & 7 days	0.427662	1.25236	1.65638	2.0259	2.31772	27.3.27	No IDs
PH01000184G0020	4 days	13.1764	15.8807	12.8875	24.748	19.0583	13.99	No IDs
PH01000184G0550	4 days	3.16414	4.76749	4.29092	5.85947	4.68569	35.1	No IDs
PH01000184G0930	4 days	36.6239	56.1714	53.6132	64.5907	50.5877	35.2	No IDs
PH01000185G0120	4 days & 7 days	32.4619	47.9022	42.6693	51.4267	50.6113	20.1	No IDs
PH01000185G0570	4 days	0.841181	1.92034	1.87945	3.68599	1.52872	35.2	No IDs
PH01000185G1180	4 days & 7 days	9.97913	13.0123	13.2944	19.3446	23.3436	35.1	No IDs
PH01000185G1190	4 days	5.47313	7.16741	6.32002	9.46481	8.32317	30.3	No IDs
PH01000185G1240	4 days	5.18077	7.9819	6.37373	9.76606	6.77801	35.1.5	No IDs
PH01000187G1190	4 days & 7 days	1.20282	2.17341	2.17494	7.1627	8.6512	34.13	No IDs
PH01000187G1290	4 days & 7 days	19.6336	43.8653	46.8224	57.3634	55.743	26.2	K13648
PH01000189G0760	4 days & 7 days	76.5224	96.49	95.0714	163.867	133.168	16.8.5.1	No IDs
PH01000190G0040	4 days	11.2623	18.8942	16.8931	18.6531	17.012	30.5	No IDs
PH01000191G0740	4 days	7.23781	12.1053	10.6301	12.9305	10.3228	35.2	No IDs
PH01000191G1420	4 days & 7 days	16.3924	13.6713	14.9814	28.3241	34.4079	31.1	No IDs
PH01000192G0390	4 days & 7 days	0.345544	0.779871	0.877988	3.09676	2.36967	29.4.1.58	No IDs
PH01000192G0600	4 days	0.475439	1.55761	1.13786	2.30201	1.28497	34.4	No IDs
PH01000192G0660	4 days	0.620465	1.6651	1.3841	2.2757	1.40048	34.4	No IDs
PH01000193G1000	4 days & 7 days	6.43393	9.09427	7.99932	12.8495	14.7612	35.2	No IDs
PH01000194G0600	4 days & 7 days	39.4588	77.8592	79.3939	97.6887	109.327	29.4	No IDs
PH01000195G0910	7 days	25.9011	47.46	43.4635	36.4567	45.4392	35.2	No IDs
PH01000196G0610	4 days	105.588	143.174	151.779	177.292	155.217	29.2.1.2.1.5	K02989
PH01000197G0460	7 days	10.6292	24.9691	25.1918	17.574	18.4521	31.1	No IDs
PH01000197G0570	4 days	38.9283	49.7488	46.8887	54.7843	49.8758	35.2	No IDs
PH01000197G0580	4 days	2.15477	4.65348	3.63202	5.36256	4.80791	26.13	No IDs
PH01000197G0740	4 days	1.69096	3.59718	3.61249	4.07476	3.05408	28.99	No IDs
PH01000198G0100	4 days	0.865784	0.820419	0.849288	14.3224	2.02011	9.2.1.4	K17871
PH01000198G0290	4 days	136.141	156.461	164.481	178.681	163.549	27.3.99	K12486
PH01000198G0300	4 days & 7 days	38.1401	69.191	73.4746	67.2943	65.0451	27.3.54	K11373
PH01000203G0810	4 days	6.49438	11.4573	10.5778	10.6038	9.13332	35.2	No IDs
PH01000204G0470	7 days	37.1037	42.3086	44.2059	46.242	65.4896	7.3	K02639
PH01000205G0750	4 days & 7 days	1.66864	2.5263	2.93035	4.00002	5.06796	30.2.6	No IDs
PH01000206G0790	4 days	9.82264	13.7073	13.1709	16.2667	13.9158	20.2.3	No IDs
PH01000207G0500	4 days & 7 days	40.5979	72.6794	69.3094	470.222	431.066	26.12	No IDs
PH01000207G0720	4 days & 7 days	85.3706	176.918	159.191	254.35	210.363	8.1.1.3	K00382
PH01000209G0680	4 days & 7 days	8.26716	19.6484	18.5469	18.5029	28.9672	35.2	No IDs
PH01000209G1160	4 days	53.4637	70.5636	76.4818	81.9724	67.5974	30.5	K18460
PH01000210G0860	4 days	39.7002	88.1507	80.4229	82.4343	76.2306	35.2	K14794
PH01000210G1070	4 days & 7 days	142.95	135.728	144.492	185.688	231.633	27.3.3	K09286
PH01000210G1260	7 days	1.18016	1.46494	2.10189	1.75377	3.94473	13.2.3.5	K14157
PH01000212G0090	4 days & 7 days	181.91	252.914	218.902	386.611	310.684	13.1.3.4.11	K00789
PH01000212G0840	4 days & 7 days	5.33139	10.4465	8.61769	13.3231	16.687	27.3.25	K09422
PH01000214G0290	4 days	54.2912	90.3281	104.514	192.738	100.955	26.2	No IDs
PH01000214G1150	4 days & 7 days	8.31928	14.3148	14.6602	29.186	20.1422	31.1	K05759
PH01000214G1380	4 days & 7 days	24.9242	40.1929	42.5944	42.0067	40.3859	29.2.4	K03234
PH01000215G0080	4 days	73.5081	113.744	122.587	113.853	96.64	35.2	No IDs
PH01000215G1060	4 days	107.895	162.847	169.368	179.882	155.102	35.1.27	K03255
PH01000216G0800	4 days	43.2059	48.1929	37.7176	67.1281	49.2719	34.16	No IDs
PH01000217G0400	4 days & 7 days	15.8411	19.3721	21.0159	28.9671	24.6062	31.4	No IDs
PH01000217G0880	4 days & 7 days	20.9356	34.2196	36.9614	34.9738	41.7412	34.2	No IDs
PH01000219G0530	4 days	6.94063	7.65456	6.45246	11.5962	4.60346	29.4.1.57	K04733
PH01000219G0920	4 days & 7 days	33.0926	57.4318	55.2139	72.7093	86.3439	29.5.11.4.3.2	No IDs
PH01000223G0420	4 days	89.262	155.116	142.098	152.913	148.909	35.1.12	K17943
PH01000223G1050	4 days & 7 days	8.61152	11.5045	11.1378	23.7499	25.4139	3.5	No IDs
PH01000223G1130	4 days & 7 days	60.9984	121.79	169.716	96.4705	235.381	13.1.2.2.1	K12657
PH01000223G1140	7 days	19.6602	38.8187	55.6189	30.692	86.224	13.1.2.2.1	K12657
PH01000224G0220	4 days & 7 days	109.015	173.717	176.875	156.692	181.077	29.5.11.20	K03032
PH01000224G0460	4 days & 7 days	2.90293	4.91304	4.49645	5.96357	6.33183	29.4	No IDs
PH01000225G1240	4 days	5.33952	7.86777	6.08317	10.9523	7.55957	33.99	No IDs
PH01000225G1310	4 days & 7 days	3.9505	6.81454	6.21278	10.4624	9.14414	34.8	No IDs
PH01000226G0560	4 days	0.362995	0.209651	0.126137	2.33136	1.0386	20.1	No IDs
PH01000226G0580	4 days	22.6057	32.506	32.3969	35.0157	30.4139	29.3.3	No IDs
PH01000226G0990	4 days & 7 days	85.7861	113.313	120.622	127.083	117.824	35.1.41	K12200
PH01000227G0020	4 days & 7 days	8.01562	14.2538	11.9869	24.783	11.1309	27.3.4	No IDs
PH01000227G0570	4 days	8.94784	21.7288	16.3964	15.1045	14.1458	35.1.20	No IDs
PH01000228G0970	4 days & 7 days	232.352	349.221	346.329	441.312	536.026	5.2	K12261
PH01000228G1040	4 days & 7 days	8.2627	13.5604	13.3169	16.5672	14.7592	35.1.5	No IDs
PH01000228G1170	4 days & 7 days	19.9485	39.7879	38.7841	90.0108	61.0809	34.99	No IDs
PH01000229G0460	4 days & 7 days	666.927	1181.36	1324.5	2378.03	2064.68	4.1.10	K01623
PH01000229G0700	4 days	3.48244	4.35467	4.39274	11.9007	6.21039	35.2	No IDs
PH01000229G0800	4 days & 7 days	8.8723	11.2399	11.8588	14.2261	14.8452	27.3.5	K14491
PH01000230G1090	4 days	3.92837	6.02323	9.66556	17.7633	5.00877	26.1	No IDs
PH01000231G0750	4 days & 7 days	67.7748	58.7822	56.1678	197.798	151.893	34.16	No IDs
PH01000232G0140	4 days & 7 days	0.846442	2.34672	1.3177	2.99949	2.1373	35.2	No IDs
PH01000232G0420	4 days & 7 days	38.752	65.526	68.1071	64.5018	66.9003	35.2	No IDs
PH01000234G0360	4 days & 7 days	16.209	29.8775	28.8815	51.4044	30.1795	29.7.12	No IDs
PH01000234G0830	4 days & 7 days	16.0937	27.4111	27.851	57.672	89.8927	35.1	No IDs
PH01000236G1170	4 days & 7 days	13.0139	30.7774	28.1676	28.1301	25.7992	27.3.60	No IDs
PH01000240G0050	4 days & 7 days	4.44009	4.01229	5.46836	10.9495	8.75026	1.2.7	K15918
PH01000240G0180	4 days	316.831	450.027	442.267	542.902	459.285	12.2.1.2	K00264
PH01000240G0650	4 days & 7 days	14.2853	26.5638	28.838	33.7975	31.8573	35.2	No IDs
PH01000240G1190	4 days & 7 days	5.04795	8.63323	8.07852	9.72903	8.12201	29.5.11.3	K10581
PH01000240G1210	4 days & 7 days	10.476	18.5528	17.0878	19.8214	16.7929	29.5.11.3	K10581
PH01000242G0220	4 days & 7 days	104.939	189.528	176.413	186.511	159.639	29.4	No IDs
PH01000242G0550	4 days & 7 days	3.38062	5.52112	6.02215	10.7697	8.86031	29.8	K04488
PH01000243G0600	4 days & 7 days	2.3879	5.62736	5.92138	6.12591	8.51246	27.3.60	No IDs
PH01000243G0760	4 days & 7 days	46.7651	64.5738	75.7852	59.9706	64.7043	30.3	No IDs
PH01000246G0040	4 days & 7 days	42.426	57.8127	50.8236	67.0588	63.3121	30.5	No IDs
PH01000246G0090	4 days & 7 days	266.892	383.843	322.658	709.354	507.203	7.1.3	K00033
PH01000246G0860	4 days & 7 days	6.39519	5.82364	5.74886	23.3929	20.6953	35.1	No IDs
PH01000247G0090	4 days	35.4018	35.6254	40.3127	51.2187	41.0035	30.3	No IDs
PH01000248G0550	4 days & 7 days	5.913	14.1929	12.6073	17.0951	13.8776	31.1	No IDs
PH01000249G0400	7 days	82.2574	73.3783	79.705	98.6684	130.144	34.15	K03549
PH01000250G0430	4 days & 7 days	66.7367	109.466	100.601	104.427	98.1195	35.2	No IDs
PH01000252G0710	7 days	21.9916	21.8526	19.5287	30.7825	66.3861	29.5	K01301
PH01000254G0180	4 days	10.0242	4.48791	4.67201	23.0558	7.42924	23.1.1.10	K01937
PH01000254G0340	4 days & 7 days	264.168	378.229	365.797	530.041	414.45	13.1.4.1.2	K00053
PH01000254G0360	7 days	17.7906	26.658	21.0455	27.7255	37.9173	35.2	No IDs
PH01000254G0400	4 days & 7 days	0.374868	1.33531	1.2627	3.11681	9.29857	11.9.2.1	No IDs
PH01000254G0430	4 days & 7 days	93.7466	127.813	120.3	168.661	154.312	8.1.9	K00026
PH01000254G0720	4 days	1.37259	1.25842	0.598035	3.92846	2.75421	35.2	No IDs
PH01000254G0780	4 days	2.97112	4.55319	3.96001	5.79501	4.49321	35.1.41	No IDs
PH01000256G0530	4 days & 7 days	10.1259	62.5859	55.2354	118.454	73.642	34.9	No IDs
PH01000256G0920	4 days	20.2802	20.0868	20.3754	38.126	14.5055	30.2.6	No IDs
PH01000258G0120	4 days & 7 days	15.9613	25.8322	27.0002	26.3977	27.2527	29.5.11.4.3.3	K03347
PH01000259G0090	4 days	1.07398	2.73782	2.63631	6.00371	2.87449	35.2	No IDs
PH01000259G0260	4 days & 7 days	17.4552	28.7536	32.3707	30.0614	23.9854	34.21	K01537
PH01000259G0580	4 days & 7 days	15.4017	24.7415	27.5126	26.9706	26.9964	35.2	No IDs
PH01000259G0640	4 days & 7 days	13.9309	22.2117	22.477	27.1466	24.9186	35.2	K18469
PH01000259G0680	4 days	55.0231	59.5774	61.5601	94.5231	60.1293	28.2	No IDs
PH01000259G0740	4 days	9.37731	13.2582	12.9941	16.7272	14.4421	29.2.1.2.2.34	No IDs
PH01000259G1120	4 days	119.009	163.23	186.93	198.808	167.416	27.3.4	No IDs
PH01000260G0160	4 days	0.49654	0.963337	1.05231	5.43051	2.05235	20.1	No IDs
PH01000260G0330	4 days & 7 days	101.709	235.125	193.762	495.036	483.775	16.8.5.1	No IDs
PH01000261G1130	4 days & 7 days	1.92544	2.79708	4.17832	6.01765	6.84439	29.5.11.4.2	K11982
PH01000261G1350	4 days & 7 days	56.2015	61.0661	54.1623	92.9228	125.048	30.3	No IDs
PH01000262G0450	4 days & 7 days	9.62055	13.2155	11.3975	20.6853	14.5294	20.2.1	No IDs
PH01000262G0620	4 days	2.62791	3.26616	3.50757	7.74449	3.58263	11.2.3	K10257
PH01000262G0940	4 days	1.08084	2.43448	1.86028	25.0679	2.3929	26.7	No IDs
PH01000262G1070	4 days & 7 days	3.69952	10.3057	9.06669	9.96738	10.8998	33.99	No IDs
PH01000264G0200	4 days	29.4655	40.0886	32.519	118.495	40.2428	13.1.6.5.5	K01696
PH01000264G0510	4 days & 7 days	46.7123	78.0563	80.1896	73.4788	78.7499	30.11	No IDs
PH01000265G0490	4 days & 7 days	4.12952	8.48019	8.09435	11.6877	8.20091	27.3.50	No IDs
PH01000266G0820	4 days	2.63023	4.30883	4.25707	5.24332	5.1799	19.12	K04035
PH01000267G0190	4 days & 7 days	269.44	268.752	266.704	461.799	449.769	11.8	K03809
PH01000267G1220	7 days	17.6433	18.448	17.1074	18.2477	22.8068	33.99	No IDs
PH01000268G0210	4 days & 7 days	145.283	222.599	255.119	215.312	219.407	10.1.5	K08678
PH01000268G1070	4 days & 7 days	1.83808	4.23044	3.79889	14.5869	8.715	35.2	No IDs
PH01000269G0650	4 days & 7 days	91.4768	118.258	120.695	147.314	155.87	22.1.6	K00797
PH01000271G0230	4 days	89.8669	118.007	117.351	112.956	104.833	28.1	K11279
PH01000271G0300	4 days	18.8496	12.692	14.4003	29.7199	20.9096	29.4	K14497
PH01000271G0510	4 days & 7 days	145.774	191.551	283.776	441.224	319.799	34.2	K15040
PH01000271G1010	4 days	9.3542	11.8616	13.4863	15.9682	11.3632	30.3	K06268
PH01000272G0290	7 days	7.04495	4.06463	4.91302	5.84725	46.6243	34.19.1	K09872
PH01000272G0440	7 days	10.332	17.1961	16.3701	14.5313	15.91	26.7	K11450
PH01000276G0140	4 days & 7 days	12.4595	18.9679	15.7084	23.2385	18.9282	30.3	K13510
PH01000276G0640	7 days	3.57433	2.82421	4.07912	3.29893	14.3005	35.2	No IDs
PH01000277G0400	4 days & 7 days	66.0378	74.8001	65.315	119.623	142.541	11.9.4.3	K05605
PH01000277G0760	4 days & 7 days	10.9716	18.1981	17.0122	31.8847	25.0991	35.2	No IDs
PH01000278G0190	4 days & 7 days	13.295	22.3799	18.4153	37.6355	35.9025	13.99	No IDs
PH01000278G0580	4 days & 7 days	20.601	16.7137	22.4785	40.0619	28.1704	17.3.1.1.99	K12640
PH01000279G0220	4 days & 7 days	485.706	941.6	909.268	1520.65	1820.34	13.2.3.4	K01251
PH01000279G0700	4 days	54.7695	77.5048	79.3102	89.6184	68.2401	27.3.67	No IDs
PH01000280G0290	7 days	23.9581	31.9841	32.7061	23.6297	42.0722	35.2	No IDs
PH01000280G1020	7 days	17.1123	21.3043	19.5575	20.8463	24.4548	31.4	K08495
PH01000280G1140	4 days	0.852397	1.74318	1.91999	2.91933	2.6573	31.1.1.2.6	K16732
PH01000283G0370	4 days & 7 days	8.74993	10.3489	8.96059	16.9955	21.8075	29.5.11.4.3.2	No IDs
PH01000283G0560	4 days	348.675	348.2	223.575	1076.8	215.809	26.9	K00799
PH01000283G0650	4 days & 7 days	23.6558	35.3756	40.8403	58.4427	56.8773	30.2.11	No IDs
PH01000284G1000	4 days & 7 days	18.026	58.6111	32.8549	43.26	42.8645	35.1	No IDs
PH01000285G0860	7 days	39.455	49.3378	48.6784	42.8968	51.7417	27.3.55	K06067
PH01000287G0440	4 days	22.1176	34.3267	37.3562	32.085	28.0342	35.2	No IDs
PH01000287G0570	4 days	1.89589	2.34698	2.25016	3.63735	2.69925	35.2	No IDs
PH01000287G0850	4 days	38.729	41.0719	54.8103	96.0115	46.8218	26.21	No IDs
PH01000287G1110	7 days	89.8744	145.217	158.21	130.925	150.605	31.4	K05236
PH01000287G1210	4 days	3.09336	5.3233	4.18174	7.33615	3.27699	30.2.3	No IDs
PH01000287G1230	4 days & 7 days	17.3967	30.3111	27.3906	32.4218	31.9282	29.5.11.4.3.2	No IDs
PH01000288G0160	4 days & 7 days	24.6881	27.3954	26.4231	44.8852	51.8831	1.3.10	K01807
PH01000288G0860	4 days & 7 days	38.2001	66.8439	66.3489	64.104	65.0943	27.3.63	No IDs
PH01000288G0930	4 days & 7 days	0.765247	1.80683	1.50807	2.8006	4.10033	35.2	No IDs
PH01000289G0350	4 days & 7 days	78.0383	108.361	120.499	109.21	113.163	29.5.11.20	K03032
PH01000289G1130	4 days	1.28604	2.50543	2.70787	3.72815	1.90023	35.2	No IDs
PH01000290G0740	4 days & 7 days	11.7125	25.9783	21.8494	27.4396	31.2129	35.1.9	K10523
PH01000291G0960	4 days & 7 days	41.2064	52.764	52.2865	59.316	59.0555	20.2.1	K09510
PH01000291G1090	4 days & 7 days	1.26075	4.73561	1.85336	18.6481	32.5685	26.26.1	K18482
PH01000292G1300	7 days	9.57711	12.8054	14.2074	10.293	15.3776	29.4	No IDs
PH01000293G0050	4 days	75.1643	100.702	86.9173	109.593	94.9862	27.3.11	No IDs
PH01000293G0560	4 days & 7 days	62.2902	52.2731	49.1502	85.2622	107.88	34.14	No IDs
PH01000295G0320	4 days & 7 days	35.1043	50.3481	52.2995	70.7257	65.2512	29.5	No IDs
PH01000297G0640	4 days	104.082	163.039	170.48	186.359	156.718	30.5	K06943
PH01000297G0800	4 days	42.5465	75.4927	69.1693	94.7196	89.6718	13.1.3.2.1	K01733
PH01000297G0870	4 days & 7 days	4.74258	9.37913	8.31444	12.5326	13.7538	26.13	No IDs
PH01000298G0330	4 days	320.249	378.98	376.441	435.012	375.895	29.2.1.2.2.518	K02882
PH01000299G0150	4 days	21.5659	20.0072	28.8751	32.0566	22.4896	29.5.11.4.2	K16280
PH01000299G0450	4 days	44.7191	43.2653	50.5002	81.0998	50.2499	23.2.1.2	K01240
PH01000299G0610	4 days	250.629	302.343	270.815	343.264	285.685	29.2.1.2.1.25	K02975
PH01000299G0810	4 days & 7 days	248.196	464.876	488.853	458.573	459.528	29.5.11	No IDs
PH01000299G1260	4 days & 7 days	19.573	30.1667	27.8779	27.2485	30.1299	3.5	No IDs
PH01000300G0060	7 days	8.61762	7.41275	13.7547	10.6954	16.2179	35.2	No IDs
PH01000300G0080	4 days & 7 days	3.87243	9.26512	7.80593	8.88388	9.06043	29.8	No IDs
PH01000300G1270	4 days	17.9783	30.2994	29.5569	33.4667	27.0347	26.7	K17839
PH01000302G0180	7 days	15.377	13.7318	15.369	24.6117	29.9533	27.3.35	No IDs
PH01000302G0510	7 days	46.6292	55.295	53.97	46.8004	62.1179	29.4	No IDs
PH01000303G0700	4 days & 7 days	12.9317	16.2854	11.6632	38.1038	40.6194	27.3.35	K14431
PH01000303G0720	4 days	0.310529	1.00746	0.586159	2.92532	0.960506	35.2	No IDs
PH01000303G0730	4 days	3.36934	12.0619	7.38376	11.2948	3.53799	35.2	No IDs
PH01000305G0740	4 days & 7 days	6.80951	9.59257	8.07215	18.065	21.0567	34	No IDs
PH01000305G1060	4 days	358.871	407.938	420.243	481.494	462.284	8.2.9	K00025
PH01000306G0940	4 days	23.3631	31.768	29.0121	32.4361	30.3205	35.1.5	No IDs
PH01000306G1120	4 days & 7 days	13.305	19.5827	17.8217	27.6933	27.753	35.1	No IDs
PH01000306G1190	4 days	9.75661	15.8055	16.7183	18.6919	15.5063	29.2.2.3.4	K14553
PH01000308G0760	7 days	36.17	45.0098	44.3261	57.9221	57.4682	13.1.6.1.7	K01736
PH01000309G1110	4 days & 7 days	248.776	348.525	333.855	530.827	535.194	31.1.1.1.1	K10355
PH01000311G0660	4 days & 7 days	0.127297	0.0604213	0.164329	7.83001	3.44921	17.5.1.2	K05933
PH01000312G0700	4 days & 7 days	44.9202	83.3344	87.0808	73.794	79.1277	35.1	No IDs
PH01000313G1120	4 days & 7 days	73.4899	95.4196	98.7524	102.099	100.376	33.99	No IDs
PH01000314G0920	4 days	8.27609	12.2482	13.6847	14.466	13.9917	30.5	No IDs
PH01000315G0250	4 days & 7 days	0	0.0390651	0.0945336	0.329633	0.506791	16.1	K05909
PH01000315G0430	4 days & 7 days	18.7775	22.5466	21.0667	46.9646	46.9931	29.2.3	K08963
PH01000316G0910	4 days & 7 days	4.20103	6.22897	5.21197	13.0922	34.259	34.3	No IDs
PH01000317G0080	4 days	6.17744	10.2216	8.89455	9.70293	6.86823	33.99	K09264
PH01000317G0560	4 days	25.8786	51.1662	35.3222	43.8303	27.8724	28.2	K15340
PH01000317G0680	4 days & 7 days	52.8329	153.635	156.956	172.362	164.17	33.99	No IDs
PH01000317G1020	4 days & 7 days	1.7391	2.7391	2.89078	4.36879	4.65792	30.2.11	No IDs
PH01000319G0230	4 days & 7 days	947.265	1357.01	1288.48	1832.97	1905.41	4.2.3	K01810
PH01000320G0980	4 days & 7 days	107.833	129.314	145.461	151.874	153.87	35.2	No IDs
PH01000321G0060	4 days	32.5312	36.1585	35.8708	41.7509	41.3914	29.5	K18726
PH01000321G0230	4 days & 7 days	2.58489	8.17934	7.51955	4.94307	5.67788	31.1.1.1.2	K05765
PH01000321G0390	4 days & 7 days	5.50244	4.92759	3.25243	22.3496	27.2079	35.1	No IDs
PH01000322G0350	4 days	15.1818	25.2465	24.0164	23.2586	17.3105	29.4	No IDs
PH01000322G0510	4 days & 7 days	100.147	126.492	107.055	135.523	137.004	35.1	K08059
PH01000323G0970	7 days	45.0441	54.6328	59.4346	53.3657	61.0106	35.1	K11374
PH01000324G1160	4 days & 7 days	44.332	84.4754	79.9645	106.083	134.208	34.99	K03301
PH01000326G0320	7 days	73.0647	81.1582	76.6358	105.337	169.953	34.16	K05658
PH01000326G0390	4 days & 7 days	8.73529	11.544	10.4563	15.254	15.9941	35.1	No IDs
PH01000326G0530	4 days & 7 days	37.9142	55.5172	48.6393	77.2041	91.7708	29.5.4	K08245
PH01000326G0720	7 days	1.79987	2.03537	1.93476	5.07996	5.08805	27.3.32	No IDs
PH01000327G0570	4 days & 7 days	66.1718	94.1514	82.5638	91.7926	101.8	35.2	No IDs
PH01000327G0730	4 days & 7 days	4.82513	4.74804	5.42898	10.5756	14.5847	29.4.1.57	No IDs
PH01000330G0530	4 days & 7 days	5.28525	10.8261	12.6301	10.4579	10.7411	35.1.27	K03255
PH01000330G0540	4 days & 7 days	3.65406	7.75456	7.89399	7.62915	7.0284	35.1.27	K03255
PH01000331G1170	4 days & 7 days	43.6529	67.6939	66.9217	96.9631	92.9709	8.1.7	K00234
PH01000332G0320	4 days & 7 days	50.8217	62.8751	52.3718	73.7188	72.1272	18.5	K01735
PH01000334G0280	4 days & 7 days	1.63108	3.99964	3.51998	6.2258	5.67107	2.1.2.4	No IDs
PH01000336G0180	7 days	57.5022	69.5694	71.9944	51.7091	76.9905	35.2	No IDs
PH01000336G0710	4 days	0.279988	0.336298	0.285188	2.28503	0.31354	35.2	No IDs
PH01000336G1090	4 days & 7 days	27.4793	49.5602	51.6521	45.6276	46.5009	35.1.6	No IDs
PH01000336G1160	4 days	8.45648	15.1932	15.6107	16.2826	15.3796	33.1	K14674
PH01000338G0080	7 days	4.48333	7.64382	7.71703	4.42548	12.3586	34.15	K03549
PH01000338G0970	4 days & 7 days	84.77	139.013	140.777	156.508	148.515	10.1.9	K12448
PH01000339G0120	4 days & 7 days	8.40446	8.4571	8.37703	15.7802	17.2876	27.3.67	No IDs
PH01000339G0810	7 days	10.7068	15.7304	15.7448	30.1683	36.331	31.1.1.1.2	K05765
PH01000340G0570	4 days & 7 days	37.2697	71.261	70.973	63.1467	66.3633	33.99	K18443
PH01000343G0490	7 days	6.90675	8.2294	5.63137	7.25714	14.596	30.2.3	No IDs
PH01000345G0480	4 days & 7 days	0.108465	0.995878	0.232789	1.64901	1.55948	34.5	K03320
PH01000346G0070	4 days & 7 days	16.8963	24.3897	17.6921	23.2371	31.0059	34.3	No IDs
PH01000346G0910	4 days & 7 days	5.92492	9.32474	11.1398	11.6077	10.9424	30.5	K07936
PH01000349G1020	4 days & 7 days	3.49886	4.28825	6.49809	13.5748	13.5317	30.11	K12118
PH01000350G0060	4 days	320.548	378.546	283.331	717.856	301.663	35.2	No IDs
PH01000350G0140	7 days	9.98321	12.518	12.3664	8.89218	14.271	27.3.99	No IDs
PH01000351G1000	4 days	19.8066	36.6196	33.2625	36.7169	21.8503	30.2.24	No IDs
PH01000352G0870	4 days & 7 days	276.769	515.267	487.37	803.108	847.153	7.2.1	K00615
PH01000352G0880	4 days & 7 days	162.499	320.049	271.038	532.802	486.876	13.1.6.1.6	K00800
PH01000353G0960	4 days & 7 days	10.0557	18.9154	21.7469	17.583	18.5882	35.2	No IDs
PH01000356G1080	4 days & 7 days	60.8357	76.491	78.5297	103.695	90.019	13.2.4.1	K07513
PH01000356G1090	4 days & 7 days	8.80016	28.7984	22.721	26.6942	31.1279	27.3.25	No IDs
PH01000357G0230	4 days & 7 days	249.206	664.628	522.648	963.277	670.865	34.16	No IDs
PH01000357G0560	4 days	1238.99	1465.49	1582.85	1571.18	1340.56	11.9.3.1	K01115
PH01000357G0710	7 days	5.53877	7.2065	8.01632	6.58915	11.5945	30.2.2	No IDs
PH01000358G0880	4 days & 7 days	123.824	276.236	310.643	416.333	406.739	8.2.10	K00029
PH01000360G0400	4 days	18.6938	27.891	29.8893	33.3832	31.5285	25.3	K13941
PH01000360G0780	4 days	101.194	133.969	132.922	151.771	128.17	29.2.1.2.1.31	K02998
PH01000360G0800	4 days & 7 days	3.28989	6.96154	6.0245	9.08596	6.60127	11.1.3	K09458
PH01000360G1130	7 days	10.7822	13.9739	12.2264	12.6693	34.1649	16.4.1	No IDs
PH01000361G0360	4 days & 7 days	61.4718	119.688	106.359	128.352	158.661	30.2.11	No IDs
PH01000361G0630	4 days & 7 days	45.711	54.956	40.3946	71.5528	69.7042	29.5.11.4.3.2	No IDs
PH01000361G0770	4 days & 7 days	29.4336	84.1771	74.1732	99.7812	95.6592	34.12	K14513
PH01000361G0870	4 days & 7 days	8.37435	12.2866	12.3107	20.1465	14.9194	35.1	No IDs
PH01000363G0710	7 days	14.5206	21.8788	21.7939	15.6917	22.9687	26.2	No IDs
PH01000363G0950	4 days & 7 days	15.0585	24.8395	27.3864	31.2649	23.0679	35.2	No IDs
PH01000364G0250	7 days	23.8889	20.2699	21.0212	26.796	34.9003	34.15	K03549
PH01000364G0810	4 days & 7 days	1.2952	2.64295	2.19355	3.1403	3.51824	29.5.11.4.2	K16275
PH01000365G0590	7 days	5.20591	9.48928	8.25509	7.27993	8.344	35.2	No IDs
PH01000365G1000	4 days & 7 days	0.545962	1.05652	1.49124	1.7612	1.47341	35.2	No IDs
PH01000366G0740	4 days & 7 days	29.0135	38.8079	37.2727	37.6482	39.2843	29.5	K14012
PH01000367G0710	4 days & 7 days	43.3289	73.8045	71.8513	91.1935	115.185	34.2	No IDs
PH01000367G0730	4 days & 7 days	9.41031	14.1733	13.313	15.1275	14.9868	20.1.7	No IDs
PH01000369G0850	4 days & 7 days	15.3906	27.0238	35.2281	97.4919	68.6037	35.2	No IDs
PH01000371G0550	7 days	12.078	18.3509	16.8325	16.5397	21.7736	35.2	No IDs
PH01000371G0630	4 days & 7 days	15.1293	30.0871	27.5516	25.3506	24.9502	35.2	K13211
PH01000371G1040	7 days	1.73795	2.87603	3.60162	3.04577	4.92901	35.2	No IDs
PH01000374G0160	4 days	44.8754	49.6493	44.9161	64.5733	48.5144	35.2	No IDs
PH01000374G0390	4 days	47.2471	101.971	94.7738	99.1916	73.4475	20.2	No IDs
PH01000374G1100	4 days	2.93191	1.79661	1.46487	8.03642	4.01608	23.2	No IDs
PH01000374G1150	4 days	58.4058	57.2297	63.6808	72.2372	59.8217	29.5.2	No IDs
PH01000376G0100	7 days	60.5158	61.8763	52.5683	52.8381	86.8721	30.2.14	No IDs
PH01000376G0360	4 days & 7 days	71.3553	91.921	91.1126	95.1005	97.3482	35.1	No IDs
PH01000376G0520	4 days & 7 days	11.5636	35.2384	23.1852	38.7908	46.6889	35.2	No IDs
PH01000376G0720	4 days & 7 days	0.451197	0.873559	0.863755	4.24581	2.22321	33.99	No IDs
PH01000376G1070	4 days	6.71041	10.501	9.75445	11.6728	8.89887	35.2	No IDs
PH01000377G0890	4 days & 7 days	45.0483	70.8888	71.4954	74.6271	75.2544	29.3.3	No IDs
PH01000378G0140	4 days	13.9314	16.8451	16.1181	20.3997	19.5917	29.4	No IDs
PH01000379G0350	4 days & 7 days	149.603	256.671	251.971	312.444	259.701	29.2.3	K03252
PH01000379G0560	4 days & 7 days	11.809	21.962	24.7917	29.7362	53.8715	33.99	No IDs
PH01000379G0790	4 days & 7 days	30.3262	91.6927	94.8076	105.405	117.496	22.1.2	K01611
PH01000381G0050	4 days	8.53181	9.4002	7.05086	42.561	16.0453	26.7	K00276
PH01000381G0260	4 days & 7 days	336.852	457.568	523.736	458.452	462.862	29.5.11	K17987
PH01000381G0280	4 days	17.7599	33.2576	32.0102	43.9578	29.4464	29.4	No IDs
PH01000382G0050	4 days	24.6179	31.7477	33.4723	32.0854	31.694	34.1	No IDs
PH01000382G0290	4 days	78.1992	126.334	145.636	143.467	112.52	33.99	No IDs
PH01000383G0120	4 days & 7 days	37.1053	44.7669	44.171	53.8141	49.5043	35.1	No IDs
PH01000383G0200	4 days	19.9696	20.1448	26.947	49.508	43.9677	26.8	No IDs
PH01000383G0300	4 days & 7 days	31.4298	65.4904	57.6234	125.461	62.6691	27.3.26	K12133
PH01000383G0320	4 days & 7 days	2.61171	6.21446	4.61931	9.93633	5.76225	27.3.26	K12133
PH01000383G0550	4 days	109.891	149.58	142.837	137.085	137.235	29.2.1.2.2.34	K02915
PH01000383G0630	4 days	1.63794	0.673617	1.44285	5.72407	3.27671	35.2	No IDs
PH01000383G0690	4 days & 7 days	0.300265	2.30249	1.62903	8.29107	8.79943	34.4	No IDs
PH01000383G0700	4 days & 7 days	3.00022	17.0967	12.3571	42.7502	41.7208	34.4	No IDs
PH01000384G0030	4 days	135.562	171.182	205.263	403.388	244.471	20.1.7	K01183
PH01000387G0650	4 days & 7 days	14.4187	16.792	16.1627	23.351	24.3195	35.2	No IDs
PH01000388G0490	4 days	144.666	251.555	273.426	255.344	202.804	11.1.1.1	K11262
PH01000390G0420	4 days & 7 days	1.97574	2.59356	2.07187	5.19774	5.5005	26.9	K00799
PH01000390G0430	4 days & 7 days	33.9449	70.4647	69.9222	94.1174	72.7236	29.5.11.4.3.2	No IDs
PH01000390G0700	4 days	20.1042	25.7052	26.1414	31.04	26.5801	20.2.1	K09537
PH01000390G0720	4 days & 7 days	166.781	326.431	346.94	554.178	551.92	8.1.3	K01681
PH01000390G0810	4 days & 7 days	3.40857	4.66114	4.1298	9.76956	14.6622	29.4	No IDs
PH01000391G0240	4 days & 7 days	101.177	181.115	191.807	184.722	187.461	29.2.3	K03243
PH01000395G0550	4 days	8.67658	12.3132	13.2455	14.0435	12.2702	29.3.1	No IDs
PH01000396G0160	4 days	24.7364	31.741	31.4924	42.8867	39.1068	19.99	K02257
PH01000396G0230	7 days	32.1541	45.0022	43.8673	39.2899	44.6311	27.2	K11699
PH01000397G0370	4 days & 7 days	6.13401	9.26866	8.24623	14.4794	10.2415	26.7	No IDs
PH01000398G0200	7 days	51.1627	64.3011	58.5476	61.8236	65.351	29.5.11.4.2	No IDs
PH01000400G0140	4 days & 7 days	99.6203	190.546	172.208	213.419	220.231	29.5.11.4.3.2	K13463
PH01000400G0520	4 days & 7 days	46.3518	60.9989	50.7374	100.587	107.91	34.7	No IDs
PH01000401G0630	4 days	6.47595	6.92876	7.15621	24.3962	14.0896	35.2	No IDs
PH01000401G0860	4 days & 7 days	38.8405	62.4777	66.0723	64.2891	62.3556	29.7.7	K01231
PH01000402G0350	4 days	72.0659	88.4282	96.9086	99.5932	93.1354	29.5.11	K11838
PH01000402G0410	7 days	15.6802	24.2761	21.4698	21.4483	24.8221	35.1	No IDs
PH01000408G0220	4 days & 7 days	2.22569	2.36612	2.18412	8.50714	4.81014	31.3	K18811
PH01000410G0760	4 days	116.604	175.265	186.587	190.57	145.236	27.3.44	K15192
PH01000411G0180	4 days	21.9017	30.1919	28.5239	40.2138	32.685	28.1	No IDs
PH01000411G0240	4 days & 7 days	55.4908	81.5539	79.0463	74.7237	71.543	27.4	No IDs
PH01000412G0910	4 days & 7 days	11.5103	15.758	16.2304	21.9011	23.6002	35.2	No IDs
PH01000416G0840	4 days	42.3338	22.0176	40.9544	58.3808	36.6289	2.2.1.5	K00695
PH01000417G0710	4 days & 7 days	50.2908	69.9315	72.2005	65.4396	76.416	29.5.11.4.2	No IDs
PH01000418G0050	4 days	1.34032	1.95796	3.55762	4.26283	2.1439	35.2	No IDs
PH01000418G0440	4 days	2.525	3.00907	3.83529	16.3263	8.70615	26.3.2	No IDs
PH01000421G0640	4 days	10.586	20.491	21.7904	21.6229	18.5148	35.2	No IDs
PH01000424G0150	4 days & 7 days	25.4296	45.8471	49.2921	51.5456	46.8843	30.5	K18442
PH01000426G0350	4 days & 7 days	11.9998	33.8319	31.4653	34.9001	43.0611	34.12	K14513
PH01000427G0550	4 days & 7 days	7.16369	11.3796	12.1365	16.7876	13.7347	30.5	No IDs
PH01000429G0970	4 days & 7 days	135.944	182.218	193.801	199.391	231.289	29.3.2	K01412
PH01000431G0060	7 days	0.992506	1.23101	1.45413	1.41153	2.36594	27.3.6	No IDs
PH01000431G0850	4 days & 7 days	170.131	319.663	309.478	353.687	280.676	35.2	No IDs
PH01000432G0250	7 days	4.72301	3.95482	9.17073	7.24796	14.2887	6.2	K01638
PH01000432G0810	4 days & 7 days	63.7896	116.943	119.155	170.717	133.312	28.99	No IDs
PH01000432G0840	7 days	25.6528	29.3401	32.9135	32.2221	36.9137	31.2	No IDs
PH01000433G0280	4 days	36.8846	50.9996	50.1665	50.4412	50.7004	35.2	No IDs
PH01000433G0320	4 days	259.838	450.965	353.535	448.33	328.997	26.12	K00430
PH01000433G0690	4 days & 7 days	1.51058	6.32217	9.88143	7.94458	5.38232	29.5.11.4.3.2	K10268
PH01000433G0830	4 days & 7 days	142.21	233.309	250.2	254.816	265.442	29.5.11.2	K03178
PH01000434G0750	4 days & 7 days	83.9465	139.082	153.388	146.759	136.18	35.2	No IDs
PH01000435G0090	4 days & 7 days	127.511	223.776	210.888	230.541	187.662	3.1.2.2	K06617
PH01000435G0460	7 days	14.3434	20.4911	18.8344	18.8864	23.0624	35.2	No IDs
PH01000436G0020	4 days & 7 days	97.9068	121.6	125.722	149.517	148.611	9.1.2	K03942
PH01000436G0130	4 days & 7 days	10.5368	24.8462	17.9398	27.1876	33.9625	26.1	No IDs
PH01000436G0200	7 days	2.14119	3.49248	3.09136	2.87436	9.63896	24	No IDs
PH01000438G0060	4 days	61.5877	70.6664	72.846	93.7814	73.1125	23.4.99	K01507
PH01000438G0890	4 days & 7 days	59.3654	81.5355	78.2245	114.024	96.3199	34.15	No IDs
PH01000439G0060	7 days	147.679	305.255	280.139	425.203	603.805	22.1.3	K01583
PH01000439G0530	4 days	1.01494	1.69813	2.04512	4.81078	3.0386	2.1.2.2	K13679
PH01000439G0730	4 days & 7 days	50.9973	79.2735	64.5943	129.57	117.755	13.1.6.1.6	K00800
PH01000439G0750	4 days & 7 days	237.545	421.203	430.547	745.788	759.305	7.2.1	K00615
PH01000441G0050	4 days & 7 days	33.9131	72.3992	57.635	145.229	79.0579	34.16	No IDs
PH01000441G0430	4 days	37.914	46.5853	48.3197	46.341	44.2143	27.1.2	K12823
PH01000442G0430	4 days & 7 days	106.267	129.74	135.474	156.594	208.675	12.2.1.1	K00284
PH01000444G0820	4 days	0.728751	2.68085	2.16034	2.34114	1.88612	27.3.67	No IDs
PH01000445G0250	4 days & 7 days	0.11465	0.0985103	0.108238	2.4783	1.11672	35.1	No IDs
PH01000445G0430	4 days & 7 days	76.7767	111.266	86.5247	323.1	280.54	13.1.3.4.11	K00789
PH01000445G0840	4 days	22.3998	11.9033	12.4998	50.9892	32.2476	11.1.9	K01897
PH01000448G0200	4 days & 7 days	22.7087	21.833	36.4604	55.3803	34.8494	29.5.9	No IDs
PH01000448G0590	4 days	3.44881	5.58723	4.00943	10.5919	5.97984	17.2.3	K14506
PH01000448G0690	4 days & 7 days	40.2386	66.4836	68.0116	64.7174	66.1925	27.1	K12598
PH01000448G0710	4 days & 7 days	30.1934	50.9168	50.6649	54.9607	53.4096	20.1	No IDs
PH01000450G0210	7 days	5.95162	8.81349	8.61028	9.03102	9.65671	35.1.41	No IDs
PH01000451G0380	4 days	0.0202128	0.137575	0.0948026	0.969706	0.284084	23.3.1.1	K00759
PH01000451G0710	4 days	24.5762	41.1408	44.1374	43.1429	40.4323	20.2.1	No IDs
PH01000451G0790	4 days	22.7859	23.4945	20.3662	34.0165	22.3822	30.5	No IDs
PH01000455G0890	4 days & 7 days	68.2903	81.957	85.0784	125.482	127.571	23.4.1	K00939
PH01000456G0330	4 days	0.701366	0.902203	1.06728	1.87785	1.18725	29.6	K04078
PH01000457G0790	7 days	3.65829	3.19915	4.18292	13.1819	16.6036	10.3.2	No IDs
PH01000459G0730	4 days & 7 days	34.6139	54.8646	55.9575	88.6346	76.7911	22.1.2	K01611
PH01000459G0790	4 days & 7 days	77.1768	80.1354	89.1165	110.853	105.783	22.1.2	K01611
PH01000459G1010	4 days & 7 days	67.6638	125.829	122.337	140.716	126.584	29.2.3	K03260
PH01000460G0120	4 days & 7 days	338.782	501.215	575.764	570.189	481.857	17.2.2	K10691
PH01000460G0190	4 days & 7 days	39.883	75.4337	67.5841	82.7437	60.7385	27.2	K10908
PH01000461G0010	4 days	26.94	31.0728	32.4344	36.64	36.2907	26.3	K01228
PH01000462G0690	4 days	35.0575	47.1989	43.7565	46.02	29.6636	9.2.1.2	K17871
PH01000463G0410	7 days	17.8291	26.897	27.2749	22.8953	28.1968	29.5.11.4.3.2	No IDs
PH01000463G0730	4 days & 7 days	101.232	137.982	165.785	184.539	180.758	29.2.3	K03263
PH01000464G0140	4 days & 7 days	45.59	57.8828	61.7821	75.9549	73.7459	10.1.5	K08678
PH01000464G0620	4 days	52.805	61.2383	64.2634	67.7587	61.8353	27.3.99	No IDs
PH01000465G0150	4 days & 7 days	95.8059	111.951	114.369	158.1	152.486	35.2	No IDs
PH01000465G0480	4 days & 7 days	28.665	40.9173	45.3561	61.74	49.2956	29.5.11.2	K03178
PH01000465G0520	4 days & 7 days	10.9926	21.9567	19.0141	20.7123	16.0477	29.4	No IDs
PH01000469G0270	4 days & 7 days	84.1998	178.719	174.517	179.556	156.761	27.3	K18999
PH01000471G0080	7 days	2.7508	2.28071	2.024	4.55448	6.49694	4.1.10	K01623
PH01000473G0550	4 days & 7 days	21.1276	101.973	120.64	92.6847	75.26	30.2.12	No IDs
PH01000473G0940	4 days & 7 days	0.646534	3.48204	5.01595	7.9223	5.90345	35.2	No IDs
PH01000477G0920	4 days & 7 days	67.7192	93.6176	85.1416	148.503	122.152	26.11.1	No IDs
PH01000479G0140	4 days & 7 days	5.66074	13.2576	14.5062	10.5531	12.2385	31.2	No IDs
PH01000481G0660	4 days & 7 days	2.21387	3.50088	2.96511	4.6694	5.66906	13.1.5.1.1	K00058
PH01000481G0910	4 days & 7 days	2.45382	4.46948	3.49225	4.86099	5.33549	35.1.5	K17710
PH01000482G0720	7 days	4.28567	8.26176	5.35017	8.03579	14.7356	34.99	No IDs
PH01000483G0040	4 days	12.0604	17.5167	17.3674	16.9253	14.5303	35.2	No IDs
PH01000483G0220	4 days & 7 days	3.86567	7.21658	7.04905	9.24142	7.56239	27.3.4	No IDs
PH01000483G1000	4 days & 7 days	2.16311	2.90365	2.76661	6.31168	6.76269	27.3.27	No IDs
PH01000487G0060	7 days	0	0.018685	0.0763745	0.280781	0.620969	26.1	No IDs
PH01000489G0310	4 days	120.4	203.177	197.112	170.081	152.087	35.2	K12879
PH01000489G0400	4 days & 7 days	79.2523	161.79	267.211	405.123	198.099	15	K17285
PH01000489G0450	4 days & 7 days	81.4942	133.433	135.55	140.747	148.15	31.4	K12400
PH01000489G0830	4 days	10.7424	18.9304	17.57	21.6831	17.3555	20.1.7	No IDs
PH01000490G0040	7 days	3.02755	4.47451	4.69407	3.40079	13.8236	26.4	No IDs
PH01000490G0420	4 days & 7 days	0.856048	2.06838	2.03293	2.27716	2.04944	35.1.5	No IDs
PH01000490G0700	4 days & 7 days	58.3536	89.0762	90.5735	96.8029	87.6333	35.2	No IDs
PH01000490G0980	4 days	14.2927	14.7682	13.6212	23.527	17.6202	35.2	No IDs
PH01000493G0280	4 days	2.40203	3.03875	3.70586	4.75404	4.07849	29.4.1.54	No IDs
PH01000495G0640	4 days	82.3159	105.823	109.284	102.286	91.7645	33.99	No IDs
PH01000496G0760	4 days	83.8105	56.7955	52.8415	101.505	85.3856	27.3.22	No IDs
PH01000496G0820	4 days & 7 days	38.0197	38.1233	38.4647	51.639	50.542	26.1	No IDs
PH01000497G0250	4 days	22.4417	26.829	25.4774	36.3719	26.3909	35.2	No IDs
PH01000498G0790	4 days & 7 days	2.4057	3.37558	4.05396	10.442	5.69029	30.2.24	No IDs
PH01000500G0890	4 days & 7 days	4.47214	10.5807	8.90563	60.4856	10.2224	34.16	K05658
PH01000502G0390	4 days	61.8982	87.7311	82.7112	111.695	97.0376	13.2.2.2	K00294
PH01000503G0870	4 days & 7 days	142.904	177.912	178.15	217.892	195.613	29.5.11.20	K02737
PH01000503G0980	4 days	5.04187	4.74189	4.94887	8.14895	4.83081	34.8	K15280
PH01000505G0350	4 days & 7 days	9.5384	15.1007	31.858	34.0997	33.6789	21.6	K04569
PH01000507G0130	4 days	5.87818	7.52868	6.38514	11.5975	8.79441	34.9	K03319
PH01000509G0870	4 days & 7 days	31.9228	54.5349	49.2917	64.0408	48.9778	8.1.4	K00030
PH01000509G1080	4 days & 7 days	13.1225	27.5616	24.782	24.4348	27.1011	35.1	K00737
PH01000510G0170	4 days & 7 days	10.6191	16.8876	18.0699	21.4509	23.1686	29.2.4	K02357
PH01000510G0620	4 days	22.0359	23.6016	28.1185	39.2719	15.8055	30.3	No IDs
PH01000511G0790	4 days & 7 days	26.9759	36.6351	40.8649	56.814	48.4055	8.1.5	K00164
PH01000513G0580	4 days	9.79717	12.8235	10.5682	33.5191	14.7188	35.2	No IDs
PH01000514G0270	4 days	34.4869	41.0252	37.1774	46.0538	45.8277	27.3.55	K06067
PH01000515G0530	4 days	21.1342	30.6421	31.5674	28.0978	25.7756	20.1.7	No IDs
PH01000519G0300	4 days	0.0592572	0.437518	0.113759	0.746248	0.644636	26.2	No IDs
PH01000519G0370	7 days	80.6774	83.5387	91.5597	96.9101	112.798	35.2	No IDs
PH01000519G0920	7 days	11.9074	10.7628	10.9341	13.6865	20.3168	29.5.11.4.3.2	No IDs
PH01000524G0160	4 days	55.5515	82.5755	79.6677	81.5317	78.1737	33.99	K07204
PH01000524G0490	7 days	11.3616	24.5867	23.6407	20.628	29.5585	29.4	No IDs
PH01000524G0520	7 days	10.0578	6.3947	21.5717	5.58911	18.3704	35.2	No IDs
PH01000525G0030	4 days & 7 days	245.674	331.336	322.99	371.83	354.09	35.2	No IDs
PH01000525G0570	4 days & 7 days	25.6327	31.0289	31.9639	39.6294	40.9504	34.16	K09015
PH01000525G0630	4 days & 7 days	2.35683	6.00414	4.78615	33.382	16.0633	26.7	No IDs
PH01000525G0700	4 days & 7 days	99.6089	143.513	150.012	164.572	169.442	29.5.11	K10581
PH01000525G0720	4 days	81.2114	103.527	101.678	128.842	109.629	33.99	No IDs
PH01000529G0100	4 days & 7 days	37.4236	55.5733	56.7025	54.8999	56.4082	29.4	K08853
PH01000530G0450	4 days & 7 days	43.6094	79.6141	62.1593	80.934	87.3812	35.2	No IDs
PH01000530G0830	4 days & 7 days	2.97286	6.41679	4.83857	6.00544	7.16377	29.4	No IDs
PH01000530G0860	7 days	5.47755	10.253	7.93201	9.14219	11.4948	29.4	No IDs
PH01000531G0030	4 days	529.7	770.066	707.761	967.221	671.461	10.1.4	K00012
PH01000531G0210	7 days	32.8123	37.3887	36.1489	40.1663	86.6076	26.3	K01188
PH01000531G0370	4 days & 7 days	80.2332	162.838	158.793	119.961	127.098	35.2	No IDs
PH01000536G0830	7 days	7.55251	9.71964	8.78189	14.097	19.384	20.1	No IDs
PH01000537G0680	4 days & 7 days	8.51748	9.26147	10.7559	18.4551	26.0625	30.2.99	No IDs
PH01000538G0850	4 days	1.20226	0.803648	0.88506	5.8219	2.97394	30.2.25	No IDs
PH01000539G0390	4 days & 7 days	4.25767	6.00258	13.8456	7.46072	11.936	35.2	No IDs
PH01000540G0410	4 days	22.7473	32.4813	29.3245	41.6409	36.0859	4.1.15	K01595
PH01000545G0390	4 days & 7 days	0.11233	0.527521	0.467165	8.91328	7.5332	35.1	No IDs
PH01000545G0820	4 days	6.04513	7.61979	7.59115	9.94704	6.46026	29.5.9	K06027
PH01000545G0900	4 days & 7 days	11.9773	25.0588	16.1643	47.5779	48.6296	35.1	No IDs
PH01000547G0050	4 days & 7 days	7.03306	9.05269	9.91422	10.5949	10.3119	35.1.5	No IDs
PH01000548G0360	4 days	11.7096	26.5829	23.1763	36.957	30.4144	35.2	No IDs
PH01000548G0370	4 days & 7 days	72.768	149.051	144.973	211.333	177.024	29.2.3	K03262
PH01000549G0160	4 days	22.5797	34.3316	25.7354	92.5384	25.2996	26.1	K00517
PH01000549G0420	4 days & 7 days	31.4443	62.7628	55.625	66.3286	57.5513	26.13	No IDs
PH01000549G0740	7 days	32.6105	42.4703	44.8546	44.6534	46.4908	27.3.67	K15177
PH01000551G0630	4 days	232.24	248.348	253.652	297.223	280.178	31.1.1.1.1	K10355
PH01000551G0790	4 days	10.8512	19.7544	18.0291	19.0812	16.2303	35.2	No IDs
PH01000553G0250	4 days & 7 days	272.648	319.894	308.402	358.331	345.358	9.9	K02134
PH01000553G0260	4 days & 7 days	132.96	311.05	284.877	266.104	273.334	27.1.2	K14326
PH01000553G0500	4 days & 7 days	96.0506	170.538	167.036	172.827	141.56	28.1	No IDs
PH01000553G0640	4 days	24.3072	66.4297	50.6914	101.874	68.869	30.2.11	No IDs
PH01000556G0330	4 days & 7 days	48.9973	84.8382	82.888	81.1106	79.5618	35.1	K14786
PH01000556G0480	7 days	35.9137	54.6782	50.5687	49.5149	63.7912	27.3.69	K11420
PH01000556G0590	7 days	2.28332	2.69903	4.61275	5.41654	7.84032	30.3	K02183
PH01000556G1000	4 days & 7 days	5.23292	12.9105	12.6262	17.5459	14.0414	20.1.7	No IDs
PH01000558G0510	4 days	0.44401	1.5423	1.16917	3.38928	1.10923	29.2.3	K03113
PH01000560G0750	4 days	24.2854	32.5908	33.9512	42.0241	34.0671	35.2	No IDs
PH01000561G0530	7 days	3.22064	3.00644	3.83477	7.81025	18.2002	30.2.26	No IDs
PH01000561G0620	4 days	39.801	51.4231	51.2081	52.9078	49.4437	35.1	K14328
PH01000563G0620	4 days & 7 days	4.68373	5.84824	5.6778	17.7418	14.3567	20.1.7	No IDs
PH01000563G0650	4 days	1.06597	1.37484	1.40201	4.58798	3.05169	20.1.7	No IDs
PH01000567G0470	4 days & 7 days	4.83392	11.2207	11.0074	15.3883	14.0563	35.2	No IDs
PH01000569G0400	4 days	29.6295	30.3958	25.5232	42.136	35.9681	34.15	K03549
PH01000570G0520	4 days & 7 days	70.6956	146.301	143.333	161.647	157.712	29.3.1	K14293
PH01000571G0500	4 days	24.2109	39.7244	39.6596	38.5142	38.0234	35.2	No IDs
PH01000571G0590	4 days	14.4979	22.3289	22.1308	25.5214	21.8097	34.9	K15102
PH01000573G0720	4 days & 7 days	46.1778	59.4206	55.3624	65.365	61.1547	29.5.11.20	K03031
PH01000575G0120	4 days	24.2585	32.4469	31.27	38.2052	33.2288	35.2	No IDs
PH01000575G0180	4 days & 7 days	16.3866	33.3825	27.836	30.2719	27.1777	35.2	No IDs
PH01000577G0580	4 days & 7 days	33.1708	80.3258	64.8212	131.032	79.2755	35.1	No IDs
PH01000578G0550	4 days	0.193067	0.473405	0.346289	1.23173	0.416695	35.2	No IDs
PH01000580G0180	7 days	0.591305	1.42776	0.597766	0.748133	2.44555	35.2	No IDs
PH01000580G0820	4 days & 7 days	39.3361	57.4112	60.3114	66.8061	71.5341	29.5	K01278
PH01000580G0830	7 days	4.55301	6.50787	6.74127	6.5495	8.26505	29.5	K01278
PH01000581G0690	4 days & 7 days	23.676	47.5052	49.0067	39.3699	42.2905	27.1.3.16	K06100
PH01000581G0810	4 days & 7 days	162.038	354.423	432.999	442.492	365.817	11.3	K05929
PH01000583G0420	7 days	16.063	17.6487	17.7626	17.9689	24.5111	29.6	No IDs
PH01000584G0600	4 days & 7 days	62.6545	65.7233	68.889	78.5098	81.6919	13.1.1.2.1	K14455
PH01000585G0110	4 days & 7 days	3.92902	7.74511	6.59057	8.38995	7.31914	35.1.5	No IDs
PH01000585G0690	4 days & 7 days	3.43858	5.36115	5.00045	12.0386	7.08932	18	K08681
PH01000585G0800	4 days & 7 days	4.86513	15.6774	16.6759	13.5683	12.0618	35.2	No IDs
PH01000587G0560	4 days & 7 days	32.486	41.6223	43.5923	40.2841	43.1841	35.2	No IDs
PH01000589G0780	4 days	15.9003	8.59053	12.5096	23.8946	14.217	20.2.1	K09539
PH01000591G0810	4 days	345.962	400.118	403.806	442.679	429.907	9.1.2	K03942
PH01000591G0890	4 days	296.116	434.934	428.792	448.734	389.861	30.4	K08874
PH01000591G0920	4 days & 7 days	11.3668	19.5836	14.7343	22.2232	21.3567	26.1	No IDs
PH01000592G0360	4 days & 7 days	29.5235	55.7081	54.2198	44.6632	48.7965	35.2	No IDs
PH01000595G0510	4 days & 7 days	41.6525	76.7894	73.8165	87.7766	92.5532	29.5.11.4.2	No IDs
PH01000596G0130	4 days & 7 days	123.862	172.285	178.338	209.195	243.028	29.5	K01262
PH01000597G0060	4 days & 7 days	668.129	1045.35	993.455	1092.43	1194.57	34.1.2	K01535
PH01000598G0710	4 days & 7 days	0.981175	2.77594	2.63774	11.0599	4.9124	30.2.12	No IDs
PH01000599G0590	4 days & 7 days	7.91399	19.1767	15.262	23.2282	33.2759	27.3.6	No IDs
PH01000600G0130	7 days	4.10377	6.05501	6.11451	4.88901	8.32694	35.2	No IDs
PH01000600G0700	4 days & 7 days	7.86632	19.5931	16.5858	11.4373	18.4286	35.1	No IDs
PH01000602G0110	4 days & 7 days	0.848055	1.71899	1.9682	3.89854	3.80881	35.2	No IDs
PH01000603G0990	4 days	8.88798	57.1779	83.4361	211.195	6.05906	35.2	K00422
PH01000604G0690	4 days & 7 days	0.596159	1.18315	1.25743	7.22926	3.99539	35.1	No IDs
PH01000606G0060	4 days	22.1703	32.4	33.7894	32.2596	28.8294	29.4	No IDs
PH01000606G0180	4 days	17.75	21.5341	21.0139	30.857	24.4951	21.2	No IDs
PH01000606G0390	7 days	13.7699	25.8617	23.7314	16.2379	21.0288	30.11	No IDs
PH01000608G0040	7 days	0.981979	1.27731	1.8015	3.12226	4.39702	35.2	No IDs
PH01000608G0840	4 days & 7 days	64.4474	77.3761	64.0443	173.321	243.388	16.2.1.3	K01904
PH01000609G0370	4 days	8.35406	13.0398	13.2991	15.3408	10.5548	29.5	K08776
PH01000609G0570	4 days	20.1259	38.6624	39.8471	36.4832	28.944	29.2.2.3.5	K14780
PH01000611G0520	7 days	212.204	281.316	282.325	246.629	283.965	20.2.1	K09489
PH01000612G0550	4 days	18.3675	26.4984	28.5133	33.8482	26.252	30.4.1	K00921
PH01000613G0300	4 days	28.6486	42.046	45.7054	61.7636	41.7204	35.2	No IDs
PH01000614G0080	7 days	13.6816	18.8057	19.855	18.4672	18.9471	27.3.44	No IDs
PH01000618G0550	4 days	41.3583	60.2079	57.2555	52.1055	49.8092	29.4	K14400
PH01000618G1010	4 days	0.329146	1.43089	1.48102	4.44224	1.545	17.2.2	No IDs
PH01000619G0280	4 days & 7 days	226.313	351.49	299.841	537.069	682.21	4.1.15	K01595
PH01000621G0050	4 days	6.93676	12.9624	12.4175	15.4652	11.633	35.1.5	No IDs
PH01000622G0080	4 days & 7 days	32.1805	49.2835	46.1985	42.4566	42.6931	31.2	No IDs
PH01000622G0680	4 days	14.8584	24.3011	23.9365	24.7589	20.8912	35.1.12	K17943
PH01000623G0110	4 days & 7 days	2.20296	4.71216	4.58029	8.10645	7.74999	34.8	No IDs
PH01000623G0490	4 days & 7 days	4.04178	9.89004	8.55691	7.96921	8.98863	22.1.6	No IDs
PH01000625G0200	4 days	1.71789	4.41591	4.14627	14.8586	5.96157	35.2	No IDs
PH01000625G0750	4 days	0	0.0400411	0.139035	0.508975	0.0386699	34.2	No IDs
PH01000626G0040	4 days	14.8303	9.68724	8.30278	20.6703	18.1385	27.3.4	No IDs
PH01000626G0240	4 days & 7 days	113.261	207.522	203.764	199.649	221.992	29.3.1	K18423
PH01000627G0380	4 days	7.85002	4.41126	4.5401	13.5342	5.35286	29.5	K01301
PH01000627G0390	4 days	1.6036	1.7197	2.02141	6.22243	2.31222	35.2	No IDs
PH01000628G0480	4 days & 7 days	2.11209	4.60994	4.23437	4.59541	5.98952	29.5.11.4.3.2	No IDs
PH01000629G0230	4 days	19.9352	27.9455	26.4956	25.7579	25.7165	35.1	K17569
PH01000630G0300	4 days & 7 days	29.2036	43.0603	36.6765	54.7908	51.711	35.2	No IDs
PH01000631G0590	4 days	15.0717	18.3949	17.6386	24.6901	23.9937	35.2	No IDs
PH01000631G0700	4 days	4.37134	8.26739	10.733	11.1156	9.74629	20.1	K13457
PH01000632G0360	4 days & 7 days	30.8925	42.398	39.397	46.2971	50.249	30.2.18	No IDs
PH01000632G0530	4 days	1.59333	2.77375	2.84461	5.75618	3.42233	11.9.2.1	No IDs
PH01000633G0720	7 days	22.818	25.1205	29.715	26.5772	33.2389	29.4	K14497
PH01000634G0170	7 days	72.1921	95.081	99.4029	84.4219	89.4973	27.3.44	No IDs
PH01000634G0560	7 days	8.63212	13.4327	14.677	12.9283	17.0446	30.2.14	No IDs
PH01000634G0620	4 days & 7 days	6.10646	12.4799	12.2275	11.0601	10.2019	35.2	No IDs
PH01000636G0110	4 days & 7 days	22.7543	29.2261	25.8941	63.6509	52.0699	30.2.10	No IDs
PH01000638G0490	4 days	0.509451	0.689631	0.530866	1.50368	0.871223	11.7	No IDs
PH01000639G0700	7 days	22.5081	23.5474	24.3951	34.0537	46.075	34.16	K05658
PH01000640G0790	4 days & 7 days	28.2691	38.318	39.5824	59.9608	42.8134	35.1.1	K08869
PH01000642G0030	4 days	14.8087	20.2594	19.1883	23.5321	24.272	35.1.19	No IDs
PH01000642G0070	4 days & 7 days	6.86113	24.2271	21.0158	26.1521	25.8939	35.2	K19022
PH01000642G0080	4 days	57.0683	53.2012	37.4949	88.7981	54.9424	35.1	No IDs
PH01000642G0150	4 days & 7 days	44.3488	55.6561	53.6442	68.1967	57.2519	29.5	K01414
PH01000644G0540	4 days	66.6891	80.2312	82.567	85.2086	78.0513	27.3.99	No IDs
PH01000644G0700	4 days & 7 days	19.3213	40.2559	37.5519	31.9895	55.2601	34.12	K17686
PH01000645G0390	4 days	4.49183	8.23012	7.13569	12.1894	6.44766	9.2.1.2	K17871
PH01000645G0400	4 days	57.9699	61.1315	58.1247	84.3942	86.7418	31.4	No IDs
PH01000648G0080	4 days & 7 days	22.392	36.9976	36.6213	40.1205	42.6565	35.1	No IDs
PH01000648G0190	4 days	12.1989	15.6456	14.0474	18.4366	15.6579	26.13	K07252
PH01000650G0150	4 days	28.1355	42.2096	43.149	35.739	32.4259	30.4.1	K00889
PH01000651G0690	4 days & 7 days	13.0307	22.6253	23.4816	28.0489	25.0454	35.1	No IDs
PH01000654G0080	4 days & 7 days	20.9806	33.2407	32.389	41.1513	37.1113	20.2.1	K03695
PH01000655G0140	4 days	10.708	14.8639	16.5364	17.3688	9.78207	35.2	No IDs
PH01000656G0500	4 days	0.0756052	0.0587261	0.114028	1.00296	0.0946471	26.19	No IDs
PH01000657G0370	7 days	3.13686	6.70493	6.05977	6.22753	8.04681	20.1.7	No IDs
PH01000658G0140	4 days & 7 days	87.206	181.883	149.814	337.487	276.546	34.99	K03327
PH01000658G0290	4 days	33.7787	77.8415	59.2295	247.361	93.793	26.2	No IDs
PH01000659G0110	4 days & 7 days	20.7788	35.5574	34.5931	32.4575	31.2552	35.2	No IDs
PH01000660G0570	4 days & 7 days	267.084	467.886	458.496	541.536	422.42	29.5.11.4.1	K10592
PH01000662G0370	4 days & 7 days	20.2628	29.7753	29.7192	30.5753	34.0679	23.3.2.2	No IDs
PH01000663G0570	4 days & 7 days	0.529386	1.43461	1.50356	4.08738	3.57126	30.1	K05387
PH01000664G0450	4 days	11.6702	14.8522	18.6572	31.8215	15.1203	23.4.99	K01507
PH01000664G0490	4 days	25.8531	17.8406	20.1599	43.3302	29.9908	31.1.1.1.1	K10355
PH01000664G0700	4 days	9.35407	13.7933	13.566	20.0082	15.0746	29.4	K08857
PH01000665G0670	7 days	11.0051	10.6815	12.3104	13.518	19.7134	20.2.5	K00858
PH01000666G0870	4 days & 7 days	0.956356	1.82572	1.95607	5.37981	5.05241	29.4.1.57	No IDs
PH01000666G0920	7 days	13.0293	15.5532	13.9961	14.7514	27.5414	35.2	No IDs
PH01000667G0600	7 days	7.90015	17.4229	13.4556	16.5183	23.6078	30.2.11	No IDs
PH01000669G0280	4 days & 7 days	42.7051	81.7633	77.4652	144.247	91.454	29.2.5	K03265
PH01000669G0710	4 days & 7 days	69.1369	215.397	133.898	299.272	293.668	26.4.1	No IDs
PH01000673G0680	4 days & 7 days	1.15868	1.24944	1.5916	5.35504	3.62262	29.5.11.4.3.2	No IDs
PH01000674G0630	7 days	8.63264	10.5539	8.37944	9.84584	13.1336	13.1.6.1.10	K13832
PH01000677G0200	4 days & 7 days	49.7467	115.115	123.252	156.576	146.739	11.1.1.1	K11262
PH01000677G0440	4 days	2.58234	3.14893	3.99843	4.24816	3.16458	17.4.2	K14489
PH01000680G0400	4 days & 7 days	143.248	301.738	276.299	356.863	276.578	34.21	K01537
PH01000680G0550	4 days & 7 days	23.9525	48.8318	49.5366	41.9508	46.1755	35.2	No IDs
PH01000680G0680	4 days & 7 days	25.2193	28.2611	27.0836	41.443	41.336	21.2.1	No IDs
PH01000682G0530	4 days	73.2449	87.3075	86.4297	100.186	92.3779	29.2.1.2.2.1730	K11129
PH01000683G0630	4 days	45.3408	52.3507	41.1606	160.227	62.4881	29.5.9	No IDs
PH01000684G0710	4 days & 7 days	116.512	407.715	332.693	829.761	486.685	5.1	K12355
PH01000685G0130	4 days & 7 days	91.6168	140.278	144.387	205.258	218.795	8.1.1.3	K00382
PH01000685G0570	4 days & 7 days	68.1148	86.1973	78.7667	112.908	128.978	20.2.2	No IDs
PH01000691G0810	4 days & 7 days	40.1872	71.4285	64.0811	72.9577	61.8013	13.1.4.1.1	K01652
PH01000693G0710	4 days	187.84	190.901	183.426	254.19	204.722	29.2.1.2.2.21	K02889
PH01000696G0390	4 days & 7 days	33.2187	46.9952	46.8969	48.9064	47.67	28.1	K10706
PH01000699G0390	4 days	204.957	427.773	487.989	605.504	355.507	10.2.1	No IDs
PH01000700G0540	4 days & 7 days	5.14094	6.8992	7.55709	8.61811	8.52373	17.1.3	K14432
PH01000700G0580	7 days	2.53949	2.67117	3.58738	2.30977	5.28699	27.3.99	No IDs
PH01000704G0510	4 days	11.1691	17.7703	15.595	22.2671	13.5083	34.99	K03327
PH01000705G0300	4 days	0.235812	0.729665	0.745783	2.5917	0.911063	26.7	No IDs
PH01000705G0720	4 days & 7 days	354.74	480.446	485.636	509.261	560.703	31.2	K13525
PH01000705G0760	4 days	5.48818	8.00265	9.6592	18.742	4.73603	35.2	No IDs
PH01000706G0340	4 days & 7 days	81.052	125.066	121.448	142.643	115.461	27.3.99	No IDs
PH01000706G0530	4 days & 7 days	70.3247	107.239	107.814	105.165	97.0502	33.99	No IDs
PH01000707G0700	4 days & 7 days	1.66445	2.66559	3.03893	15.7238	8.56477	31.1	No IDs
PH01000708G0070	4 days	2.03952	1.25164	1.68796	8.66272	3.74448	29.5.11.4.2	K19045
PH01000708G0390	4 days & 7 days	61.7891	73.7491	82.3803	79.8709	75.9245	33.99	K14788
PH01000708G0620	4 days & 7 days	25.9376	42.6398	35.9248	57.8591	49.3972	35.1	No IDs
PH01000709G0240	4 days & 7 days	52.6348	82.2487	99.2639	131.337	86.6588	35.2	K06699
PH01000709G0420	4 days	24.596	29.7113	26.7999	38.7335	31.3069	35.2	No IDs
PH01000710G0750	4 days & 7 days	69.1244	76.8422	90.6089	94.8769	85.3533	29.5.2	K08337
PH01000711G0680	4 days & 7 days	136.051	190.676	200.105	222.766	284.234	22.1.6	K00797
PH01000712G0450	4 days & 7 days	74.9717	86.1058	83.9744	97.3191	104.045	13.1.4.4.1	K01649
PH01000712G0680	4 days & 7 days	7.48058	13.855	17.21	19.5436	19.1168	30.3	K13448
PH01000713G0250	4 days & 7 days	0.74278	1.6622	1.41541	2.04153	5.55255	35.1	No IDs
PH01000716G0020	4 days	374.878	462.816	440.552	479.558	388.438	10.2.2	No IDs
PH01000716G0350	4 days	44.659	78.4772	69.2775	86.7204	53.878	30.2.99	No IDs
PH01000716G0450	4 days	5.34047	4.58953	4.89783	18.1548	12.5089	26.2	No IDs
PH01000716G0580	4 days & 7 days	11.2626	14.0933	14.29	89.9617	31.9877	26.2	No IDs
PH01000716G0680	4 days & 7 days	23.7194	76.4715	69.7494	103.678	177.2	2.2.2.2	K00688
PH01000717G0750	4 days	69.5536	118.346	116.106	112.365	106.534	27.3.99	No IDs
PH01000723G0170	4 days & 7 days	18.8124	26.6577	27.6049	32.4878	33.4897	35.2	No IDs
PH01000724G0130	4 days	1.02228	1.6037	1.0673	3.18157	2.2502	30.1	K05387
PH01000724G0450	4 days & 7 days	28.0976	47.0801	37.5805	51.8329	45.6811	29.5.7	K03798
PH01000724G0610	4 days & 7 days	0.838662	2.17202	2.77669	5.2414	22.4228	10.7	No IDs
PH01000725G0500	4 days	13.3406	23.409	23.8116	23.6651	19.6451	20.2.1	No IDs
PH01000728G0080	4 days	21.4227	28.0287	26.1419	35.5893	29.7633	35.2	No IDs
PH01000728G0130	4 days & 7 days	6.65859	11.0126	7.74707	79.1699	54.1236	35.2	No IDs
PH01000728G0150	4 days & 7 days	4.37439	8.39309	6.01368	53.7549	38.5394	35.2	No IDs
PH01000729G0220	7 days	1.3668	1.24141	0.60992	1.24326	7.99828	27.1.19	K01166
PH01000731G0500	4 days & 7 days	5.46154	8.2013	7.4131	9.2279	8.83434	35.1.5	No IDs
PH01000732G0050	7 days	401.536	513.277	532.489	599.257	792.951	29.5	K01255
PH01000732G0370	4 days & 7 days	71.0894	100.924	112.686	118.435	109.648	29.4	K08333
PH01000734G0450	7 days	0.287175	0.944138	1.33094	1.2282	2.29645	35.2	No IDs
PH01000735G0340	4 days	49.6888	56.2751	62.4558	75.0352	69.0854	20.2.1	K03695
PH01000740G0570	4 days & 7 days	328.324	571.509	575.082	506.1	487.693	27.1.1	K12856
PH01000742G0240	4 days	73.5366	130.175	115.748	140.774	124.447	29.4	No IDs
PH01000742G0700	4 days	75.8385	87.6796	85.1423	98.25	97.8898	27.1.19	No IDs
PH01000743G0650	4 days	49.8133	63.9815	64.8192	65.021	63.0529	29.5.7	K08955
PH01000744G0010	4 days & 7 days	43.9906	76.5455	61.1656	96.4365	90.0944	26.28	No IDs
PH01000744G0140	4 days	1.05441	0.562226	0.727847	14.6129	1.16175	29.5.5	K16297
PH01000744G0400	4 days & 7 days	23.9355	53.9766	73.3578	63.6552	72.7273	20.2.1	K09517
PH01000744G0660	4 days	222.607	258.232	282.887	293.051	259.745	29.3.1	No IDs
PH01000746G0770	4 days	37.0705	42.4685	48.4111	68.8088	41.286	35.2	No IDs
PH01000749G0820	4 days & 7 days	1.51821	1.83932	2.67677	3.43579	5.1578	35.2	No IDs
PH01000750G0050	4 days & 7 days	7.74736	8.85395	8.35292	15.2284	17.1121	25.1	K00600
PH01000750G0090	4 days	101.678	175.982	173.695	187.147	138.572	33.30.1	K08873
PH01000750G0200	4 days & 7 days	9.84059	12.4583	12.9636	17.009	18.588	3.5	K19517
PH01000750G0620	4 days	76.174	119.101	126.549	129.22	109.565	30.5	K14548
PH01000750G0690	4 days	9.50324	12.8153	10.5886	18.1963	10.3745	27.3.9	No IDs
PH01000750G0770	4 days	16.537	19.9248	36.302	48.1167	29.5695	35.2	No IDs
PH01000754G0400	4 days & 7 days	26.0431	30.4423	28.4684	32.5407	32.2232	11.10.2	K09480
PH01000754G0430	4 days & 7 days	22.9654	39.7924	35.6666	48.6271	35.4743	27.3.6	No IDs
PH01000756G0290	4 days & 7 days	51.6111	102.371	99.576	97.8158	104.63	27.3.52	No IDs
PH01000758G0220	4 days & 7 days	59.2436	95.668	107.2	115.986	104.913	14.3	K00392
PH01000758G0330	4 days & 7 days	43.3912	67.5766	64.0989	65.0836	67.7164	27.1	K14763
PH01000758G0350	7 days	18.6408	18.7186	18.8611	16.6767	29.5885	33.99	No IDs
PH01000758G0550	4 days & 7 days	46.1628	67.9544	73.204	122.735	83.5593	29.4	No IDs
PH01000771G0260	4 days & 7 days	178.465	400.579	405.9	396.435	374.141	29.2.3	K03260
PH01000771G0500	4 days	0.0404256	0.0977912	0.131928	0.919825	0.0996286	34.14	K15014
PH01000771G0610	4 days	16.2404	20.9502	24.4131	24.2793	20.0459	35.1.1	K08869
PH01000775G0130	4 days & 7 days	174.369	249.074	259.677	292.691	304.743	29.4	No IDs
PH01000780G0260	4 days & 7 days	42.1207	57.9634	50.478	121.287	113.148	16.2.1.4	K13065
PH01000780G0390	4 days & 7 days	51.7469	115.597	103.311	136.583	118.523	29.2.3	K03260
PH01000780G0450	4 days & 7 days	308.284	644.173	602.994	867.006	784.096	35.2	K01611
PH01000780G0500	4 days & 7 days	1.60865	4.50515	3.04616	5.24662	4.52392	35.2	No IDs
PH01000780G0510	7 days	0	0.0977912	0.127464	0.441359	0.647271	27.3.7	No IDs
PH01000781G0390	4 days	8.77697	15.6069	13.8684	15.0162	11.1796	35.1	No IDs
PH01000781G0700	4 days	8.26953	13.0214	7.88797	17.2948	8.71966	35.2	No IDs
PH01000781G0820	4 days & 7 days	2.00127	7.0779	12.1971	13.3891	7.96147	26.1	No IDs
PH01000783G0750	4 days & 7 days	7.6959	16.4781	12.5687	15.5503	20.7431	34.4	K02575
PH01000784G0060	4 days	8.15088	10.875	11.739	34.4158	19.3176	34.99	No IDs
PH01000784G0230	4 days	17.2967	20.048	25.6832	28.2672	21.3582	27.3.67	K11886
PH01000784G0570	4 days	2.93159	5.29389	8.01237	13.4032	3.68911	35.2	No IDs
PH01000784G0820	7 days	2.00667	3.0665	3.35592	3.83899	4.79636	11.8	No IDs
PH01000785G0850	4 days & 7 days	22.0457	28.5802	28.3162	32.0817	32.6707	29.5	K01278
PH01000786G0530	4 days & 7 days	9.61944	16.0179	14.7475	24.6726	17.4429	35.2	No IDs
PH01000788G0120	4 days	38.1386	39.842	44.3106	74.3102	54.2707	29.4.1.59	No IDs
PH01000789G0200	4 days & 7 days	1.26644	3.98731	5.20863	4.42893	6.5231	35.2	No IDs
PH01000791G0380	4 days & 7 days	8.82142	20.2239	13.8279	16.0994	18.3112	29.5.11.4.3.2	K14515
PH01000792G0670	4 days & 7 days	7.71395	13.4716	12.8752	13.7839	13.915	35.2	No IDs
PH01000793G0050	4 days & 7 days	12.9351	23.4012	26.3083	35.9211	36.7398	35.2	No IDs
PH01000795G0300	4 days & 7 days	0.120998	1.00071	1.73618	2.25359	2.37011	26.12	K00430
PH01000797G0270	4 days & 7 days	24.2055	46.7387	37.7962	62.4264	34.0066	17.4.2	K14489
PH01000799G0120	4 days	297.304	318.723	317.912	503.987	492.802	13.1.1.3.1	K00814
PH01000801G0630	7 days	10.7163	11.1252	10.8692	11.6194	15.9305	29.5.11.4.2	No IDs
PH01000803G0010	4 days	39.3768	53.5399	53.8817	62.4425	58.7542	35.2	No IDs
PH01000803G0360	4 days & 7 days	112.129	229.04	259.518	333.953	348.134	29.3.4.3	K01369
PH01000803G0460	4 days & 7 days	44.4326	52.0847	46.7162	59.6555	65.5628	17.2.1	K14664
PH01000809G0020	4 days & 7 days	2.373	5.98447	2.65556	36.2671	27.141	16.2.1.3	K01904
PH01000809G0200	4 days & 7 days	2.66403	8.1722	8.0432	7.9088	6.29296	35.2	No IDs
PH01000809G0600	4 days & 7 days	8.00421	10.9962	12.5035	30.3462	22.8103	16.2	No IDs
PH01000810G0670	4 days & 7 days	42.9302	49.9598	48.6244	60.7853	65.1614	30.4	No IDs
PH01000812G0490	4 days	85.4099	108.405	102.977	103.443	93.288	31.4	No IDs
PH01000812G0630	4 days	43.5187	59.0551	52.1805	86.9936	77.8764	1.2.6	K15919
PH01000813G0530	4 days & 7 days	0.302635	0.156517	0.225932	1.76576	1.62334	27.4	No IDs
PH01000815G0050	4 days & 7 days	7.13653	14.7507	11.448	14.3895	13.3699	20.1	K13457
PH01000816G0100	4 days & 7 days	7.21246	10.3206	12.4408	19.8762	24.7262	30.3	K13412
PH01000816G0180	4 days & 7 days	57.3683	88.009	92.7969	84.247	98.3439	34.2	No IDs
PH01000816G0520	4 days & 7 days	19.3995	26.8123	22.6373	110.963	53.6085	20.1	No IDs
PH01000816G0580	4 days	154.384	227.261	170.327	650.974	303.408	20.1	No IDs
PH01000818G0050	4 days	121.79	141.055	151.313	175.827	158.541	29.5.11.20	K02737
PH01000819G0010	4 days & 7 days	0.405804	0.756357	0.72921	2.53723	5.43912	20.1	No IDs
PH01000820G0320	7 days	6.433	5.55002	6.56899	7.76844	15.1668	29.5.4	No IDs
PH01000822G0470	4 days & 7 days	25.0133	32.6344	31.7265	42.1141	35.5629	30.2.6	No IDs
PH01000826G0470	4 days & 7 days	57.3978	82.8512	89.362	94.2049	101.464	30.4.1	K00889
PH01000826G0830	4 days & 7 days	1.50463	0.956518	0.719458	13.1996	21.1429	35.2	No IDs
PH01000828G0490	7 days	39.1147	53.6579	49.1056	55.8546	64.9962	9.5	No IDs
PH01000828G0660	4 days & 7 days	1.33051	0.934654	1.57163	32.3309	14.902	17.5.1	No IDs
PH01000829G0210	7 days	2.0967	4.27341	4.25889	4.37545	4.40467	27.3.84	No IDs
PH01000829G0500	4 days & 7 days	45.4025	74.3175	75.2739	77.3214	81.0371	29.3.3	No IDs
PH01000834G0450	7 days	4.17394	4.23826	4.40476	2.8486	10.5005	35.2	No IDs
PH01000834G0490	7 days	0.340577	0.395017	0.365757	1.14192	2.37563	27.3.99	No IDs
PH01000835G0460	7 days	0.177772	0.360576	0.512715	0.638471	1.44317	35.2	No IDs
PH01000835G0590	7 days	13.0481	16.6855	18.5541	16.2118	20.0315	30.5	No IDs
PH01000836G0310	4 days & 7 days	4.83906	7.57548	6.76741	12.5506	10.3768	35.2	No IDs
PH01000836G0590	4 days & 7 days	59.5067	125.846	119.032	175.737	148.011	29.2.3	K03262
PH01000838G0200	4 days & 7 days	45.822	59.3596	56.3625	89.981	78.1779	7.2.3	K01783
PH01000838G0390	4 days & 7 days	9.61475	24.8358	20.7209	21.7179	20.6866	29.5.11.5	K11844
PH01000841G0690	4 days & 7 days	13.8143	20.655	14.1101	19.5264	24.7471	35.2	No IDs
PH01000844G0310	4 days & 7 days	25.3154	40.2932	40.0863	50.0381	52.2534	29.5.11.4.3.2	No IDs
PH01000845G0390	4 days & 7 days	13.6726	29.8058	27.9544	27.8555	27.2093	35.2	No IDs
PH01000845G0450	4 days & 7 days	45.607	85.9253	83.3201	78.4401	85.0018	29.5.11	K11789
PH01000845G0610	4 days & 7 days	59.1403	81.0806	80.9395	86.0177	89.7486	29.3.1	K18752
PH01000845G0700	4 days & 7 days	9.18077	22.177	22.2731	21.0417	15.1164	27.3.63	No IDs
PH01000846G0360	4 days & 7 days	92.7006	151.456	160.553	165.059	153.304	29.3.1	K14293
PH01000846G0730	7 days	12.1529	17.9719	15.2309	15.1408	18.3818	35.1.21	K12471
PH01000847G0490	4 days & 7 days	0.540881	0.956312	0.607249	12.3288	13.0823	27.3.25	K09422
PH01000848G0020	4 days	22.1596	27.5272	29.211	36.9646	24.6082	29.4	No IDs
PH01000848G0670	4 days	7.20086	10.9449	9.39421	13.4802	9.78579	35.2	No IDs
PH01000851G0310	4 days & 7 days	0.187985	0.404778	0.310472	2.95892	1.57055	34.99	K03327
PH01000851G0380	4 days & 7 days	116.41	135.185	93.7412	329.026	232.063	34.99	K03327
PH01000853G0110	4 days & 7 days	6.20201	11.8046	12.0189	14.366	14.4084	29.5.11.4.2	K10666
PH01000855G0150	4 days & 7 days	34.7012	66.4181	62.927	71.9222	66.6045	34.12	K14513
PH01000855G0420	4 days	227.065	249.887	243.581	288.298	269.868	35.1	No IDs
PH01000860G0570	4 days	49.15	52.5758	58.7048	72.1775	69.9634	21.2.2	K00432
PH01000865G0310	4 days & 7 days	248.403	402.417	421.135	421.156	394.621	31.4	K17267
PH01000868G0050	4 days & 7 days	75.2796	109.687	117.677	136.129	146.73	27.1.2	K18422
PH01000868G0410	4 days & 7 days	3.49109	4.34013	2.71737	7.5699	8.69968	29.5.1	No IDs
PH01000868G0470	4 days & 7 days	75.4439	114.432	111.715	145.443	146.959	28.1	K18655
PH01000868G0480	4 days & 7 days	93.2667	236.982	153.863	590.129	518.691	13.1.5.1.2	K00831
PH01000869G0080	4 days	15.19	21.1893	21.5348	22.0475	19.9276	35.2	No IDs
PH01000870G0140	4 days & 7 days	0.0870355	0.127154	0.100593	1.09774	4.09408	26.1	No IDs
PH01000870G0270	4 days & 7 days	95.4559	162.266	144.127	516.885	217.805	35.1	No IDs
PH01000870G0460	7 days	50.6708	56.2666	50.3466	56.698	80.2402	31.1.1.2	K07374
PH01000871G0250	4 days & 7 days	0.557507	1.15159	1.58482	8.5472	6.47885	26.4.1	No IDs
PH01000874G0220	4 days & 7 days	11.879	40.8011	35.651	39.3787	31.9117	29.4	No IDs
PH01000875G0240	4 days & 7 days	125.603	170.553	173.075	165.456	176.149	29.3.4.2	K14007
PH01000880G0040	7 days	40.5553	56.9186	54.337	39.4635	56.3873	29.4	No IDs
PH01000880G0120	4 days & 7 days	1.63371	5.39398	4.51822	39.0914	44.4953	10.5.3	No IDs
PH01000881G0510	4 days	31.0092	20.1835	20.5407	75.0213	27.1909	26.9	K00799
PH01000882G0420	4 days & 7 days	2.84731	5.02064	3.3053	9.37238	8.34026	26.4	No IDs
PH01000883G0240	4 days & 7 days	115.738	209.753	212.861	237.087	217.237	29.2.3	K03252
PH01000883G0280	4 days & 7 days	0.134862	1.74394	1.52344	0.876346	0.953071	35.2	No IDs
PH01000885G0130	4 days & 7 days	0.862496	1.11402	1.27664	2.84161	3.64394	34.15	No IDs
PH01000885G0620	4 days	15.1774	19.8742	18.3382	23.7216	23.0952	34.99	No IDs
PH01000886G0550	4 days & 7 days	20.5246	35.6581	33.2511	32.93	31.0157	27.4	K13192
PH01000887G0060	4 days	13.4002	16.6701	16.992	18.2791	14.963	35.2	No IDs
PH01000887G0460	4 days & 7 days	107.332	156.208	163.515	196.135	174.309	34.9	K15102
PH01000888G0490	4 days	19.8294	24.9777	29.9225	29.334	26.6911	31.4	No IDs
PH01000891G0610	7 days	24.245	34.8157	35.1155	34.9428	44.3055	35.1.19	No IDs
PH01000892G0050	4 days & 7 days	1.38119	13.5147	10.9146	25.4089	21.2988	26.28	No IDs
PH01000892G0170	4 days & 7 days	52.9899	87.787	77.7448	94.529	114.321	26.28	No IDs
PH01000894G0310	7 days	3.11639	3.065	4.27626	3.73007	9.63757	10.1.2	K01784
PH01000895G0030	4 days	55.155	74.8714	80.5851	78.926	76.9816	35.2	No IDs
PH01000895G0270	4 days	2.34973	4.92193	4.75104	4.23267	3.61969	35.1.5	No IDs
PH01000895G0570	4 days	14.7944	16.3128	17.692	25.787	21.0096	30.3	No IDs
PH01000901G0140	4 days & 7 days	14.7425	22.414	21.6996	26.3667	26.2686	29.5.2	K08342
PH01000901G0710	4 days & 7 days	0.926686	1.04656	1.59192	28.7688	12.076	16.8.4	No IDs
PH01000902G0510	4 days & 7 days	0.308819	1.25041	0.688867	1.21901	1.2768	13.2.6.2	K00815
PH01000903G0430	4 days & 7 days	32.8144	67.1072	64.5914	81.2746	72.9388	21.2.2	K01469
PH01000903G0520	7 days	5.02728	8.12969	6.5823	8.86587	11.7838	2.1.2.1	K00975
PH01000904G0150	4 days & 7 days	3.84371	8.04076	6.61268	8.39814	11.674	35.2	No IDs
PH01000906G0240	4 days	13.7931	70.5836	65.9284	113.144	51.7591	27.3.32	No IDs
PH01000907G0020	7 days	9.98122	12.3799	14.7639	15.4812	21.7098	29.4.1.58	K13436
PH01000908G0230	4 days & 7 days	34.3432	59.5122	56.6481	71.9866	61.6986	34.16	K06184
PH01000915G0690	4 days & 7 days	27.7329	35.3966	33.493	41.2961	40.3491	29.5	K14677
PH01000917G0190	4 days & 7 days	56.7951	79.093	86.5388	104.379	74.8011	34.1	K02145
PH01000918G0060	4 days	33.6299	49.5733	45.8224	124.972	58.2828	13.1.3.4.13	K08247
PH01000918G0260	4 days & 7 days	21.6759	31.4559	32.6717	37.0109	42.2855	34.1.1	K02155
PH01000918G0710	4 days & 7 days	0.138727	0.478997	0.158799	2.09508	1.54767	35.2	No IDs
PH01000919G0360	4 days & 7 days	1.60435	3.30813	3.17369	3.36589	3.74112	35.2	No IDs
PH01000922G0370	4 days & 7 days	9.90928	13.5747	12.9885	14.8728	15.6502	29.4.1.57	No IDs
PH01000922G0620	4 days & 7 days	0.291483	0.403545	0.35285	1.58044	6.72506	31.3	No IDs
PH01000925G0080	4 days	36.8375	53.5585	56.0023	52.1783	45.8313	35.1	K14544
PH01000925G0470	4 days & 7 days	18.2513	33.3978	29.4344	36.8517	37.5084	11.1.9	K01897
PH01000925G0590	7 days	0.398617	0.672898	0.700465	0.760063	1.32727	35.1	No IDs
PH01000926G0250	4 days	24.5391	42.7518	27.875	32.586	28.1413	20.1.5	No IDs
PH01000926G0320	4 days & 7 days	16.6098	28.6626	31.6916	44.7196	24.9324	35.2	No IDs
PH01000931G0460	4 days & 7 days	16.6737	19.3646	24.9953	34.9977	36.2424	13.1.2.3.21	K00611
PH01000932G0150	4 days & 7 days	17.4123	26.078	24.9324	26.9554	39.2559	20.2.3	No IDs
PH01000932G0590	4 days	43.9967	65.7569	68.4219	64.8106	55.4276	35.2	No IDs
PH01000932G0720	4 days	15.0034	16.9869	16.8569	59.5545	14.0203	26.9	K00799
PH01000933G0340	4 days & 7 days	14.1105	22.9309	19.2604	35.2252	32.8411	35.1	No IDs
PH01000938G0190	4 days	111.357	162.818	150.623	180.809	125.514	35.2	K14409
PH01000938G0330	4 days & 7 days	14.7446	18.632	17.9124	24.5657	22.2924	29.4.1.54	No IDs
PH01000941G0440	4 days	23.9532	41.6529	37.1058	48.4154	28.5099	10.2.1	No IDs
PH01000942G0200	4 days & 7 days	20.5332	41.6267	37.3554	46.8586	46.3687	26.4.1	No IDs
PH01000943G0430	7 days	33.4472	61.297	67.8133	55.1846	91.9004	27.3.6	K18485
PH01000943G0520	4 days & 7 days	16.5455	34.0004	31.7368	27.9198	25.9766	29.5.11.4.3.2	No IDs
PH01000943G0760	4 days & 7 days	78.6131	92.0273	90.6332	105.061	132.397	29.6	K01802
PH01000944G0010	4 days & 7 days	10.1048	21.5456	20.4595	20.0288	20.4552	27.2	K17675
PH01000944G0170	4 days & 7 days	13.238	22.9694	23.8578	23.8217	33.3379	3.5	K01785
PH01000944G0250	4 days & 7 days	5.73624	16.4866	17.1583	22.4904	25.044	35.1	No IDs
PH01000944G0600	4 days & 7 days	7.73631	41.9765	30.7903	53.6573	35.2082	26.2	No IDs
PH01000945G0300	4 days	31.1536	40.7418	51.2401	50.4037	35.6612	20.1	No IDs
PH01000947G0460	4 days & 7 days	20.7206	40.5154	43.1072	66.0209	73.7658	35.1	No IDs
PH01000948G0110	4 days & 7 days	20.294	36.962	38.5439	35.3297	30.0854	35.1.41	No IDs
PH01000948G0420	4 days & 7 days	10.0981	25.853	27.4772	37.1276	35.3132	29.4	No IDs
PH01000949G0300	4 days & 7 days	5.96301	8.2534	7.83795	12.1063	14.1108	29.3.3	No IDs
PH01000949G0410	4 days & 7 days	6.64295	15.3143	9.70698	16.862	21.1732	29.4.1.57	No IDs
PH01000950G0430	4 days & 7 days	108.78	159.862	149.575	340.556	373.337	25.2	K01938
PH01000955G0110	7 days	16.9833	26.9464	31.6219	21.4288	24.545	29.5.11.5	K11835
PH01000955G0570	4 days & 7 days	210.445	364.754	370.365	666.911	696.884	13.1.3.4	K00549
PH01000958G0490	4 days & 7 days	0.635646	1.19098	0.827893	2.36069	3.43594	20.1.7	No IDs
PH01000958G0560	4 days	17.2445	35.1274	32.2887	45.9355	27.7546	35.2	No IDs
PH01000960G0040	4 days & 7 days	78.0572	127.891	118.498	123.363	206.797	29.5.11.4.3.2	No IDs
PH01000962G0250	4 days	30.6798	46.4968	48.9811	45.6982	38.0904	30.4.1	K00921
PH01000965G0280	4 days	1.06957	1.75077	1.65401	5.43605	0.906303	15.2	No IDs
PH01000966G0400	4 days	147.377	177.847	169.683	213.667	174.035	29.2.1.2.2.11	K02868
PH01000969G0640	4 days	92.066	122.718	101.188	130.76	109.311	35.1	No IDs
PH01000971G0240	4 days & 7 days	1057.22	1748.7	1718.88	2186.87	2710.29	13.1.3.4	K00549
PH01000976G0450	4 days & 7 days	5.97474	10.2325	9.92388	11.209	10.9635	35.2	No IDs
PH01000977G0200	4 days & 7 days	17.4993	42.0291	52.4173	26.1591	32.9612	29.4	No IDs
PH01000979G0300	4 days & 7 days	143.201	251.789	254.32	316.762	315.23	29.2.2.1	K06185
PH01000980G0060	4 days	95.0105	117.812	132.365	197.232	216.06	34.9	No IDs
PH01000980G0540	4 days & 7 days	64.2141	101.791	102.915	105.681	118.497	26.3	K18577
PH01000980G0570	4 days & 7 days	33.5249	51.6804	57.1351	48.6757	51.9867	35.2	No IDs
PH01000982G0620	4 days	35.0981	61.5186	61.9917	58.1201	52.0927	28.1	No IDs
PH01000983G0120	7 days	2.20787	2.26564	2.17202	2.07237	9.11394	35.2	No IDs
PH01000983G0230	4 days & 7 days	82.5874	179.578	165.99	197.438	326.434	2.1.2.1	K00975
PH01000985G0420	4 days & 7 days	10.9844	14.639	14.5807	17.4359	16.6459	29.4	K01102
PH01000985G0610	4 days & 7 days	73.6824	91.8663	92.0334	92.037	95.6687	33.3	No IDs
PH01000990G0510	4 days & 7 days	3.88338	5.42049	4.63515	15.6159	8.35049	23.1.3	No IDs
PH01000990G0520	4 days & 7 days	1.07773	3.90895	3.1845	3.30751	3.18291	34.16	K05658
PH01000991G0430	4 days & 7 days	1.5249	2.47629	3.69193	4.1251	4.1282	30.2.6	No IDs
PH01000992G0100	4 days & 7 days	182.764	284.131	255.423	578.539	513.165	34.16	No IDs
PH01000994G0680	4 days	100.841	52.0808	41.4887	363.673	82.8678	16.2.1.6	K18883
PH01000996G0330	7 days	2.08228	2.10314	2.26786	3.59548	5.63105	30.11	No IDs
PH01000996G0480	4 days & 7 days	139.484	211.927	215.682	227.563	202.813	29.2.3	K03253
PH01000999G0470	4 days	4.48209	7.49636	6.43629	114.18	3.01581	27.3.5	K14492
PH01001001G0620	4 days & 7 days	24.1096	30.0768	27.836	32.5231	40.2653	11.1.8	No IDs
PH01001003G0530	4 days	24.7727	30.4977	26.5499	47.2343	37.3518	13.1.6.5.1	K01657
PH01001004G0040	4 days & 7 days	6.12616	8.43858	9.29331	12.2154	10.4602	31.1.1.3.11	K10357
PH01001004G0320	4 days	0.921833	1.57459	1.26978	3.27536	2.03639	35.2	No IDs
PH01001005G0010	7 days	46.2411	51.168	54.3442	58.8682	69.8429	29.5.5	K01338
PH01001006G0410	4 days & 7 days	24.2648	34.2652	34.5249	36.1051	33.7266	31.4	No IDs
PH01001007G0020	4 days	22.297	36.189	33.8377	33.7864	31.0519	29.4	K18670
PH01001010G0010	7 days	110.941	102.332	130.686	138.557	230.717	21.2.1	K00434
PH01001010G0220	4 days & 7 days	2.34156	2.11116	2.30836	7.29296	5.77666	35.2	No IDs
PH01001010G0410	4 days	604.733	735.568	664.38	858.008	732.766	29.2.4	K03231
PH01001011G0460	7 days	1.63205	4.04691	3.49961	4.53563	9.58836	34.13	No IDs
PH01001011G0480	7 days	3.09354	5.05545	4.51913	7.17352	13.2864	34.13	No IDs
PH01001013G0090	4 days	3.13902	4.65049	10.9218	6.12512	1.96407	35.2	No IDs
PH01001020G0120	7 days	15.1372	24.8206	26.0828	19.6742	26.4815	10.6.3	No IDs
PH01001023G0020	4 days	26.2781	35.7597	32.9899	51.9497	32.1884	23.1.1.4	K00254
PH01001024G0090	4 days	67.2381	51.0505	53.9588	131.36	29.7884	27.3.5	K14492
PH01001024G0200	4 days & 7 days	505.625	907.02	791.446	1157.19	748.551	26.3	K01190
PH01001024G0330	4 days & 7 days	21.4677	72.5538	56.1084	93.5529	80.6547	35.1.19	No IDs
PH01001024G0380	4 days & 7 days	103.13	120.884	111.415	168.384	172.763	9.1.1	No IDs
PH01001024G0420	4 days	9.7597	11.264	8.50464	19.1256	13.723	9.1.1	No IDs
PH01001026G0200	4 days & 7 days	3.21268	5.77376	8.94736	14.5826	6.95719	30.3	No IDs
PH01001026G0300	7 days	9.16935	15.2276	16.4847	15.6142	19.7797	27.3.4	No IDs
PH01001026G0690	7 days	0.902444	1.48916	0.734175	1.78485	5.06105	35.2	No IDs
PH01001026G0730	7 days	28.5109	31.7014	30.6825	39.2667	46.5853	26.2	No IDs
PH01001028G0110	4 days & 7 days	15.5939	34.0493	31.0716	27.1328	27.8176	34.9	K15084
PH01001028G0610	4 days	88.5432	119.031	117.832	133.976	122.364	29.5.7	K08955
PH01001029G0210	4 days & 7 days	30.1329	34.3536	38.6513	48.2193	46.5224	23.4.1	K00939
PH01001031G0590	4 days & 7 days	2.34919	3.92881	3.31221	5.85331	4.51271	20.2.1	No IDs
PH01001037G0090	4 days & 7 days	121.248	182.689	154.522	295.19	245.146	13.2.4.1	K00827
PH01001038G0030	7 days	21.9923	17.9325	16.0485	26.5827	32.8479	16.2.1.7	No IDs
PH01001038G0550	4 days	440.966	675.73	689.21	784.474	642.228	29.6	K03283
PH01001042G0210	4 days & 7 days	0.741727	4.90511	2.51771	8.6617	16.6561	17.5.3	No IDs
PH01001046G0060	4 days & 7 days	77.4929	94.0065	82.0625	330.266	112.43	13.1.6.5.5	K01696
PH01001046G0110	4 days & 7 days	44.0612	79.9728	81.6934	70.1865	70.4719	35.2	No IDs
PH01001046G0320	4 days & 7 days	35.4698	73.2533	63.806	79.0955	93.913	30.11	No IDs
PH01001047G0180	4 days & 7 days	31.5073	37.0506	36.0175	39.671	38.9879	13.1.3.6.1.10	K12524
PH01001049G0620	4 days	45.1388	35.4951	33.7291	89.3743	30.284	26.9	K00799
PH01001050G0570	4 days & 7 days	72.6642	99.5397	96.0084	89.2585	92.5581	28.1	K14442
PH01001050G0580	4 days & 7 days	98.4875	174.968	147.861	258.378	262.265	1.3.6	K01623
PH01001051G0170	4 days	135.477	218.033	190.359	180.037	126.374	27.3.6	No IDs
PH01001052G0490	4 days	6.34872	8.72079	9.3825	9.94807	7.5829	35.1.5	No IDs
PH01001053G0240	4 days	9.0532	16.0216	14.3336	19.6295	12.7669	34.18	K05016
PH01001053G0320	4 days & 7 days	7.60398	19.9051	18.29	43.7174	67.1461	35.1	K03255
PH01001053G0410	4 days & 7 days	42.6204	69.3171	80.6298	80.2163	187.801	11.5.1	K00864
PH01001057G0590	4 days & 7 days	7.0736	11.2829	8.95797	18.7573	17.1951	34.8	No IDs
PH01001058G0220	4 days & 7 days	98.5663	206.176	125.528	315.84	262.727	26.12	K00430
PH01001060G0120	7 days	0.0404256	0.153846	0.157472	0.325111	0.75045	3.8.2	K07407
PH01001060G0550	7 days	189.202	222.747	195.021	203.179	403.379	34.19.1	K09872
PH01001063G0320	4 days & 7 days	53.3078	73.9536	86.2504	83.096	86.2214	35.1	No IDs
PH01001064G0150	4 days	25.9879	35.6647	33.2099	37.267	33.8036	29.4	No IDs
PH01001064G0420	4 days	33.3255	41.5444	42.2691	43.024	41.2318	27.4	No IDs
PH01001065G0430	4 days & 7 days	20.4812	22.1095	25.6665	69.2384	35.9741	34.99	No IDs
PH01001068G0580	7 days	4.32574	15.0113	13.0156	10.8196	17.6736	35.2	No IDs
PH01001070G0330	7 days	0.245976	0.640857	0.66965	0.873645	1.22136	35.2	No IDs
PH01001074G0340	4 days & 7 days	11.0194	15.1766	16.2286	35.393	34.5235	26.1	No IDs
PH01001078G0250	4 days & 7 days	5.6382	8.08632	7.70018	12.4141	11.6761	35.2	No IDs
PH01001080G0230	4 days & 7 days	25.5127	31.6997	29.5072	46.2186	56.6972	27.3.3	K09286
PH01001090G0360	4 days & 7 days	24.5254	40.1197	39.4253	47.0875	37.2861	35.2	No IDs
PH01001090G0480	4 days & 7 days	360.097	496.973	450.77	671.203	671.943	1.3.6	K01623
PH01001092G0280	4 days & 7 days	13.2251	24.0353	22.7611	28.4588	30.2377	27.3.6	No IDs
PH01001101G0160	4 days	22.106	27.5262	26.125	36.977	28.5859	34.3	No IDs
PH01001102G0050	4 days & 7 days	113.648	146.595	143.349	155.159	217.805	27.3.3	K09286
PH01001102G0270	4 days	65.5907	121.172	116.797	130.754	117.56	29.2.2.1	K06943
PH01001108G0190	4 days & 7 days	13.8508	17.4667	18.5648	26.863	26.1874	3.5	K00852
PH01001112G0390	4 days	130.596	139.443	237.98	390.452	170.369	29.5.1	No IDs
PH01001115G0590	4 days & 7 days	3.60279	8.38656	8.59463	6.42549	7.77708	30.2.13	No IDs
PH01001115G0600	7 days	11.0615	26.5398	26.2808	17.6248	29.2233	30.2.13	No IDs
PH01001115G0700	7 days	0.417284	0.729158	0.416864	1.2831	1.46139	35.2	No IDs
PH01001117G0180	4 days & 7 days	7.32145	10.5779	10.8501	11.4566	11.1954	35.1.5	No IDs
PH01001119G0190	4 days	116.109	161.409	142.794	184.936	141.765	29.2.1.2.1.15	K02958
PH01001122G0070	4 days & 7 days	35.4516	46.5168	47.6043	66.0154	51.6199	10.5.1.1	No IDs
PH01001129G0320	4 days	164.309	206.157	207.43	229.358	214.524	29.2.4	K03233
PH01001133G0100	4 days & 7 days	20.6533	46.7119	40.7999	60.2531	68.3195	35.1	No IDs
PH01001133G0580	4 days & 7 days	394.582	618.181	637.431	737.082	597.727	29.2	No IDs
PH01001135G0160	4 days & 7 days	1.97088	6.25508	5.15447	49.8659	42.8634	35.2	No IDs
PH01001139G0200	4 days & 7 days	15.1356	21.6283	21.1614	27.1089	28.8927	35.1.3	No IDs
PH01001143G0250	4 days & 7 days	78.1167	161.2	155.701	340.634	125.556	26.3	K01188
PH01001144G0050	4 days & 7 days	1.33961	3.70095	2.07936	14.0273	5.54277	34.16	No IDs
PH01001148G0360	4 days	16.2851	24.0956	25.2949	24.1471	23.7521	26.24	No IDs
PH01001149G0380	4 days	5.11457	9.97374	10.3372	9.50147	8.81392	35.1.5	No IDs
PH01001151G0370	4 days & 7 days	12.2913	32.5562	27.5306	47.8429	68.1043	35.1	K03255
PH01001153G0590	4 days	1.31244	3.50463	1.70141	4.1271	2.10861	35.2	No IDs
PH01001155G0490	4 days & 7 days	38.5995	57.723	55.6717	57.8661	53.3709	29.2.2.50	K14820
PH01001156G0010	7 days	57.1547	81.6938	87.5631	76.2213	87.0814	34.99	K01530
PH01001158G0650	7 days	11.0335	14.0093	16.023	18.6696	32.9844	35.2	No IDs
PH01001159G0070	4 days & 7 days	64.1004	116.726	109.176	129.534	110.026	30.4	No IDs
PH01001159G0470	7 days	3.16571	3.08674	3.57145	11.8088	13.35	34.16	No IDs
PH01001161G0280	4 days & 7 days	40.9529	62.0926	64.781	53.6256	52.7962	28.1	K14442
PH01001161G0370	7 days	0.362945	0.117452	0.403688	0.686681	1.71154	26.22	K00059
PH01001161G0380	4 days	244.471	340.244	345.033	380.513	298.495	30.3	No IDs
PH01001163G0190	4 days & 7 days	234.054	374.127	424.103	373.126	401.127	27.3.73	K15979
PH01001165G0440	4 days & 7 days	522.487	779.328	791.463	981.854	1366.41	13.1.3.4	K00549
PH01001165G0550	7 days	156.523	331.708	313.951	344.299	653.135	35.2	No IDs
PH01001166G0460	4 days	34.4653	55.4502	56.9988	51.6003	48.5372	35.1	No IDs
PH01001170G0170	4 days & 7 days	182.454	303.042	277.717	412.088	372.559	8.1.1.3	K00382
PH01001172G0310	4 days & 7 days	149.516	257.052	278.443	361.907	309.17	34.16	No IDs
PH01001173G0080	4 days	520.434	1044.91	952.158	1782.25	741.318	26.2	No IDs
PH01001177G0450	4 days & 7 days	10.247	12.2178	8.27703	20.936	18.7136	10.7	No IDs
PH01001178G0480	4 days & 7 days	26.9773	44.402	38.6709	41.9491	45.84	35.1	No IDs
PH01001179G0470	7 days	1.31095	3.91508	5.09267	2.74612	5.33366	35.2	K14505
PH01001181G0030	7 days	2.68294	9.6138	7.51921	7.60791	12.0804	30.6	K08867
PH01001183G0420	4 days	28.6783	46.0849	46.672	45.0408	38.4452	35.2	No IDs
PH01001186G0080	4 days & 7 days	3.23352	12.7887	14.0572	18.3246	13.978	20.1	No IDs
PH01001189G0100	4 days	58.9763	85.7577	85.9274	97.9337	81.3354	35.2	K14409
PH01001191G0080	7 days	7.77234	8.56475	9.35881	10.1074	12.4166	27.3.30	No IDs
PH01001191G0420	4 days & 7 days	29.2039	64.2328	69.7436	66.1102	69.2126	33.99	K18443
PH01001192G0090	4 days	0.454948	0.805857	1.06702	1.58785	1.18464	29.5.11.4.2	No IDs
PH01001195G0040	4 days & 7 days	4.95129	14.6035	13.9455	30.3703	28.1	10.7	No IDs
PH01001197G0230	4 days	4.81744	10.0608	8.55182	8.18463	9.20767	27.4	K13162
PH01001197G0550	4 days & 7 days	26.2647	52.4685	49.1112	50.7104	48.5165	29.5.11.4.2	No IDs
PH01001199G0480	4 days & 7 days	0.777795	2.47161	2.92961	2.73832	9.2278	35.1.20	No IDs
PH01001201G0080	4 days	9.0018	12.9939	12.7852	18.6421	10.3676	29.4.1.55	No IDs
PH01001202G0290	4 days & 7 days	28.6303	44.8336	44.6177	43.9702	43.8285	35.2	No IDs
PH01001203G0150	4 days & 7 days	1.33155	1.33824	0.739455	4.15766	4.11118	29.4.1.57	No IDs
PH01001206G0430	4 days & 7 days	26.637	35.5907	33.4231	54.6276	51.5133	31.3.1	K01802
PH01001209G0040	4 days & 7 days	150.93	202.261	169.556	354.656	349.484	25.1	K00600
PH01001209G0390	7 days	11.8762	10.0938	10.4053	10.9219	35.6699	35.1	No IDs
PH01001213G0100	4 days & 7 days	15.6614	24.2207	23.8769	35.8049	27.7023	35.1	No IDs
PH01001213G0120	4 days & 7 days	17.6401	22.6275	23.8258	42.3458	42.0893	11.1.15	K03921
PH01001214G0260	4 days	24.0125	32.5717	32.9255	37.0856	27.6431	30.5	K11294
PH01001214G0460	4 days & 7 days	5.12591	15.432	13.5482	16.6004	16.1008	29.5.3	K18342
PH01001214G0520	7 days	60.1236	79.3002	88.3085	81.4128	96.6084	33.99	K11984
PH01001215G0480	4 days & 7 days	99.7485	130.619	126.978	157.002	144.915	20.2.1	K04043
PH01001215G0490	4 days	64.8626	82.906	81.1943	101.127	93.9162	20.2.1	K04043
PH01001217G0050	7 days	42.284	48.2379	42.3657	49.7863	59.3033	11.10.3	K06118
PH01001217G0390	4 days & 7 days	7.96974	10.8192	12.9491	16.9994	16.4349	35.2	No IDs
PH01001220G0470	4 days & 7 days	1.65797	5.6522	4.96355	5.48753	4.98845	35.2	No IDs
PH01001220G0640	4 days & 7 days	17.1428	32.2205	28.3757	43.9139	54.7257	35.1	No IDs
PH01001221G0100	4 days	4.9868	7.31205	6.83183	8.1213	7.16012	31.1	No IDs
PH01001224G0240	4 days	19.0639	29.9725	33.8264	48.8677	40.1933	29.6	K03687
PH01001228G0180	4 days	7.91662	7.72712	8.01416	22.9065	11.2101	34.9	K15102
PH01001229G0240	4 days	18.3762	24.0515	34.2127	53.2952	21.43	35.2	No IDs
PH01001229G0470	4 days & 7 days	6.63219	8.55414	8.96042	12.4958	12.3508	35.1.5	No IDs
PH01001230G0220	4 days	6.68913	10.588	10.0438	11.5106	8.93422	35.1	No IDs
PH01001233G0100	4 days	19.8868	25.9595	23.7912	24.7336	22.3319	28.1	No IDs
PH01001233G0110	4 days & 7 days	1.57475	4.72908	3.74774	6.14946	5.49614	35.1	No IDs
PH01001234G0260	4 days & 7 days	73.0979	113.156	91.9326	133.095	123.862	35.1	No IDs
PH01001235G0120	7 days	26.785	27.1808	31.5733	35.1998	37.5705	29.5.11.4.2	No IDs
PH01001235G0180	4 days & 7 days	31.0016	47.8511	49.7507	48.0199	43.3982	29.5.11.4.2	K10643
PH01001235G0350	4 days & 7 days	30.2357	58.5453	51.0638	69.3971	70.4739	29.5.11.4.1	K10591
PH01001236G0210	4 days & 7 days	1.91429	6.4935	5.10182	8.88035	17.611	16.8.4	No IDs
PH01001236G0280	4 days	18.1114	25.0492	24.8977	32.6851	28.7222	35.2	No IDs
PH01001237G0410	7 days	4.81785	7.77373	8.47945	7.64471	10.2649	35.1.5	No IDs
PH01001238G0220	4 days & 7 days	576.301	986.263	1035.84	928.344	1001.02	33.99	No IDs
PH01001238G0300	4 days & 7 days	1.84762	2.14652	2.26756	11.4412	4.58668	26.3.2	No IDs
PH01001238G0500	4 days	1034.32	1630.88	1314.99	1509.24	1467.14	6.4	K01610
PH01001239G0290	4 days & 7 days	7.42214	15.8585	13.006	12.727	12.536	27.1.3.15	K14400
PH01001241G0530	4 days & 7 days	10.8157	18.6832	20.5291	15.8714	16.1578	35.2	K12617
PH01001244G0260	4 days & 7 days	38.6015	60.9889	56.5016	78.952	129.388	2.1.2.1	K00975
PH01001245G0400	4 days & 7 days	53.1792	124.83	92.0161	382.778	232.851	34.2	No IDs
PH01001246G0220	4 days	43.0086	62.7784	66.3994	61.8135	55.9101	29.2.2.3.3	K14835
PH01001247G0270	4 days & 7 days	11.5819	23.059	26.704	100.481	73.3789	30.2.12	No IDs
PH01001255G0210	4 days & 7 days	34.7367	46.6805	48.8705	54.6672	75.8158	20.2.3	No IDs
PH01001259G0100	4 days	35.0818	35.8186	32.59	50.9436	43.693	26.7	K00344
PH01001260G0090	4 days & 7 days	121.56	192.684	185.682	217.259	234.356	23.1.2.30	K00088
PH01001260G0210	4 days	3.57511	5.00581	5.56285	10.0565	5.02791	7.2.4	K01807
PH01001262G0400	4 days & 7 days	32.36	59.6758	58.7846	69.1632	67.2854	29.7.7	K01231
PH01001266G0230	4 days & 7 days	12.635	28.0717	24.2067	28.946	35.5119	20.1	No IDs
PH01001269G0160	4 days	251.892	305.579	278.826	332.617	284.109	21.1.1	K09584
PH01001272G0420	4 days	13.0763	20.0897	18.179	22.982	19.035	30.3	K13510
PH01001274G0360	4 days	0.0541754	0.108469	0.150365	0.979392	0.582816	35.2	No IDs
PH01001274G0420	4 days & 7 days	0.13983	0.187576	0.126926	1.93639	3.12508	35.2	No IDs
PH01001274G0440	7 days	15.4519	22.6027	23.6631	21.481	24.7405	35.2	No IDs
PH01001276G0150	4 days & 7 days	3.86397	4.58466	4.67948	10.1817	11.2187	16.8.2	No IDs
PH01001277G0290	4 days & 7 days	8.30533	11.5999	12.1309	11.9939	12.3709	27.4	K14411
PH01001279G0250	4 days	0.246964	0.818236	0.897949	1.52721	1.18925	35.2	No IDs
PH01001280G0150	4 days	6.53546	8.96252	12.5758	11.64	5.87394	30.2.7	No IDs
PH01001281G0090	4 days	1.17388	1.85488	2.33553	2.87106	2.57826	35.2	No IDs
PH01001283G0360	4 days & 7 days	11.9481	12.6463	9.67592	44.3223	41.27	16.2.1.9	K05279
PH01001287G0090	4 days	28.693	52.1815	33.5294	94.9334	66.4365	27.3.25	K09422
PH01001287G0150	4 days & 7 days	2.6326	2.80945	2.65337	12.2308	7.04806	13.2.5.2	K01620
PH01001288G0190	7 days	1.59138	0.19923	0.329133	0.324504	11.2326	35.2	No IDs
PH01001291G0400	4 days	15.7091	33.8384	28.6606	72.9279	22.3794	26.3	K01188
PH01001293G0420	7 days	1.17482	2.16936	1.54788	2.01315	3.03267	35.2	No IDs
PH01001294G0180	7 days	36.1757	56.2394	56.3443	45.861	52.4142	29.5.11.4.2	No IDs
PH01001297G0010	4 days	1.09761	2.09384	2.09828	4.35526	2.28119	35.2	No IDs
PH01001298G0080	4 days	10.3885	16.2458	16.5572	19.593	15.7349	35.2	K16586
PH01001299G0390	4 days	11.9408	15.5122	15.4004	17.3719	12.6621	27.3.85	No IDs
PH01001300G0390	4 days	34.479	44.8768	44.2918	48.6621	41.1864	8.1.1.1	K00161
PH01001303G0370	4 days & 7 days	32.0872	47.2351	46.7303	72.4689	61.038	19.3	K01845
PH01001305G0250	4 days	73.2311	63.5073	85.3039	110.733	40.8471	34.16	No IDs
PH01001309G0120	4 days & 7 days	11.1786	16.1584	14.8486	19.3163	19.2197	27.3.27	No IDs
PH01001309G0250	4 days	5.94326	7.29665	8.6489	9.05299	6.86697	35.2	No IDs
PH01001312G0100	4 days	3.01439	4.09194	3.97293	6.07288	4.26423	35.2	No IDs
PH01001315G0350	4 days	7.05866	9.67057	9.60339	13.3385	9.52636	27.3.73	No IDs
PH01001315G0420	7 days	1.40052	1.59888	3.52605	2.13015	6.01462	34.12	K17686
PH01001317G0380	4 days & 7 days	24.2367	31.3912	30.1	32.9755	34.3465	27.3.99	No IDs
PH01001321G0320	4 days & 7 days	54.8706	100.533	81.739	137.746	137.926	34.99	K03327
PH01001322G0070	4 days & 7 days	160.866	264.921	233.189	417.645	417.553	35.2	No IDs
PH01001323G0390	4 days & 7 days	4.16501	6.62062	4.85571	19.7797	32.2119	11.8.10	No IDs
PH01001325G0580	4 days	1.40604	2.41808	2.4432	2.82537	2.41435	35.1.5	No IDs
PH01001327G0170	4 days & 7 days	8.06903	21.8184	18.8544	24.397	21.3697	30.1	K05387
PH01001328G0600	4 days & 7 days	11.2443	32.19	33.4237	91.023	78.4987	35.1	No IDs
PH01001329G0260	4 days & 7 days	2.06468	4.44729	1.87786	11.7834	8.31308	34.5	K03320
PH01001332G0120	4 days & 7 days	16.621	33.0057	38.7467	51.9361	48.8205	13.1.2.3.3	K00145
PH01001337G0440	4 days & 7 days	34.696	73.3633	72.2558	69.6882	73.6174	35.2	K12874
PH01001340G0430	4 days & 7 days	17.3411	29.4903	26.9716	28.3014	26.9095	30.2.1	No IDs
PH01001342G0120	4 days & 7 days	36.4325	60.33	60.3358	80.3175	78.7046	30.4.1	K00921
PH01001345G0340	4 days	7.76391	12.4382	10.2212	13.8698	12.1783	35.2	No IDs
PH01001350G0310	4 days & 7 days	53.5411	83.6141	85.4653	119.852	120.537	34.8	K15283
PH01001353G0060	4 days	45.1701	57.4654	56.3593	60.1222	51.4641	27.3.67	No IDs
PH01001353G0420	4 days & 7 days	23.5507	26.7084	28.2868	38.045	37.2318	34.99	K03301
PH01001355G0130	4 days	7.953	10.517	11.869	52.6203	22.6746	26.9	K00799
PH01001357G0030	4 days	14.6502	31.0478	28.7766	33.9992	34.4725	33.99	No IDs
PH01001357G0080	4 days & 7 days	246.862	366.833	424.674	309.895	439.596	34.3	K01507
PH01001360G0130	7 days	0.235648	0.516117	0.564853	1.21193	1.46235	35.1	No IDs
PH01001360G0240	7 days	114.231	127.727	132.75	135.453	161.282	27.3.39	No IDs
PH01001362G0270	4 days	31.554	47.8399	45.467	44.7518	40.4143	35.1.42	No IDs
PH01001364G0010	4 days & 7 days	3.96231	8.34833	9.64111	12.9049	7.3043	35.2	No IDs
PH01001366G0330	4 days	125.004	134.937	128.538	163.411	141.41	29.2.1.2.1.9	K02997
PH01001366G0360	4 days	19.016	27.3939	23.9251	26.7088	27.2402	29.5.11.4.3.2	No IDs
PH01001367G0390	4 days & 7 days	3.9724	5.77693	5.94175	7.43947	7.87266	35.1.5	No IDs
PH01001370G0350	4 days	16.4074	11.6224	26.5171	63.0877	11.7801	20.1	No IDs
PH01001372G0150	4 days & 7 days	54.5717	140.982	129.966	125.337	138.005	29.2.2	K04688
PH01001372G0290	4 days	60.9444	106.146	109.334	103.562	98.315	29.2.2.2.2	K14569
PH01001372G0350	4 days & 7 days	2.56344	5.3448	4.39384	5.89561	7.74504	33.99	No IDs
PH01001378G0310	4 days & 7 days	0.70816	1.53873	2.18618	2.69345	3.52361	15.2	No IDs
PH01001381G0150	4 days & 7 days	5.29459	13.4673	10.1564	69.797	25.1749	34.16	No IDs
PH01001384G0540	4 days	24.982	35.2783	32.4783	50.5565	47.4188	34.2	No IDs
PH01001405G0180	4 days	26.5964	32.784	29.5218	41.117	35.0556	27.3.99	No IDs
PH01001405G0240	4 days	116.442	148.586	150.206	156.294	138.546	35.2	No IDs
PH01001405G0390	4 days & 7 days	0.492725	0.589894	0.631225	4.23538	2.45582	26.24	No IDs
PH01001405G0430	7 days	0.29104	0.370278	0.462164	1.00022	1.4609	26.24	No IDs
PH01001412G0340	4 days & 7 days	28.3729	94.5916	119.109	200.562	159.946	35.2	No IDs
PH01001413G0320	4 days	55.5385	78.9447	76.4511	83.8699	74.3204	29.3.1	No IDs
PH01001415G0290	4 days	114.097	170.622	154.907	174.687	107.643	29.4	No IDs
PH01001417G0030	4 days	1.2318	2.21037	1.96607	3.00853	0.815986	29.5	K16296
PH01001418G0060	4 days & 7 days	11.5445	23.3669	19.1667	22.9589	34.7721	29.4	K08819
PH01001418G0100	4 days & 7 days	14.3801	19.1154	20.0161	24.0797	27.7056	11.9.4.14	K12663
PH01001422G0270	7 days	2.69294	4.50975	5.53833	4.60524	5.74525	35.2	No IDs
PH01001424G0190	4 days & 7 days	7.50301	11.7698	11.2985	11.9367	11.9479	35.1.5	No IDs
PH01001424G0230	4 days & 7 days	13.9344	29.5208	25.6942	38.4369	42.7575	26.4.1	No IDs
PH01001429G0280	4 days & 7 days	62.6366	102.985	106.259	114.245	120.18	35.1	No IDs
PH01001429G0390	4 days	36.6853	28.5946	24.5348	71.9516	24.1758	23.3.1.1	K00759
PH01001432G0500	7 days	0	0.326846	0.725741	0.117497	1.17101	16.8.2.2	K01859
PH01001437G0080	4 days & 7 days	126.489	185.817	183.012	180.818	176.066	27.1.2	K14326
PH01001438G0190	4 days & 7 days	3.35828	4.69034	4.54884	13.0907	8.82569	26.4.1	No IDs
PH01001438G0500	4 days & 7 days	0.409719	0.999692	1.44336	39.5717	14.7532	26.4.1	No IDs
PH01001440G0150	4 days & 7 days	33.7473	58.7437	55.8445	57.5355	64.7196	34.22	K05391
PH01001440G0160	4 days	3.51833	2.78836	7.02727	6.16253	3.90412	34.3	K15015
PH01001440G0350	7 days	53.1629	72.2792	69.1538	74.5903	76.4139	29.2.3	K03248
PH01001441G0030	4 days	7.45489	10.2411	9.14659	11.567	9.95688	29.4	K06632
PH01001441G0170	4 days & 7 days	1.29012	1.83763	2.35337	10.3283	4.7826	33.99	K02201
PH01001443G0490	4 days	46.5044	55.0103	52.3479	65.7102	65.8034	27.4	No IDs
PH01001446G0050	4 days	28.3543	28.339	27.8376	40.6292	32.9622	13.1.6.5.5	K01695
PH01001447G0340	4 days	0	0	0.0758456	0.582571	0.252808	35.2	No IDs
PH01001448G0240	4 days	1.77285	2.42927	2.3028	3.62858	3.69267	18.1	K03635
PH01001453G0320	4 days & 7 days	127.901	218.745	227.917	207.664	213.795	27.2	K03010
PH01001457G0240	4 days	210.447	230.126	208.882	316.135	273.181	4.1.15	K01595
PH01001459G0190	4 days & 7 days	7.81885	10.8761	10.7517	13.8466	14.606	27.3.20	No IDs
PH01001461G0130	4 days & 7 days	3.53337	22.5383	20.2023	44.7592	35.3162	27.3.6	No IDs
PH01001466G0130	7 days	10.5112	14.0474	14.6207	12.9344	14.694	26.17	K01528
PH01001467G0220	4 days	13.8765	23.7258	25.1633	74.5462	27.3391	29.5.1	No IDs
PH01001469G0120	7 days	0.302585	0.695942	0.691807	0.725454	2.43146	23.2	K01489
PH01001470G0180	4 days & 7 days	33.3593	35.6258	52.4909	75.4085	55.4185	29.5.11.20	K02732
PH01001470G0380	7 days	3.55321	5.46853	5.20843	5.47087	6.49075	20.1	K13456
PH01001470G0430	4 days & 7 days	7.65636	15.5473	16.7337	16.1753	15.1283	35.2	No IDs
PH01001472G0120	4 days & 7 days	224.841	330.428	369.429	486.518	475.474	8.1.5	K00164
PH01001472G0150	4 days	13.9314	14.0214	14.5192	22.1569	17.1805	29.4.1.59	No IDs
PH01001472G0220	4 days & 7 days	17.0847	19.6958	18.4521	30.4356	33.2687	29.5	K16296
PH01001473G0380	4 days & 7 days	80.1331	131.308	125.599	173.003	178.663	2.2.1.4	K00844
PH01001475G0380	4 days & 7 days	112.407	179.081	150.138	253.134	227.691	1.2.2	K11517
PH01001479G0020	4 days	3.66558	6.49767	6.70333	8.40538	4.28699	29.5.11.4.2	K16275
PH01001483G0090	4 days & 7 days	7.57903	20.3498	21.6475	26.5419	21.1046	35.2	No IDs
PH01001487G0260	4 days & 7 days	54.8658	127.655	120.477	139.823	150.131	29.2.2.1	K06185
PH01001491G0200	4 days & 7 days	1.4315	0.594504	0.81262	3.21818	4.49231	35.2	No IDs
PH01001491G0310	4 days & 7 days	37.7185	44.7356	39.4379	87.6195	67.7101	29.5.11.4.3.2	No IDs
PH01001491G0460	4 days & 7 days	33.8509	71.7971	77.4545	86.9329	63.8326	11.1.1.1	K11262
PH01001496G0370	4 days & 7 days	2.99684	6.26554	6.61713	10.904	10.5572	34.15	K03549
PH01001497G0240	4 days	10.5332	14.3125	12.7103	16.2408	13.4665	35.2	K15430
PH01001497G0270	4 days	1.28267	2.28746	2.45276	4.47383	3.51128	10.3.2	No IDs
PH01001499G0370	4 days & 7 days	28.8363	46.2445	45.5845	55.4425	56.1427	29.5.11.4.2	No IDs
PH01001500G0050	7 days	2.18349	3.71188	4.07483	4.728	5.99092	20.1	No IDs
PH01001500G0090	4 days & 7 days	33.1205	46.0055	40.9869	44.3733	52.6658	20.1	No IDs
PH01001505G0130	4 days	84.7648	126.51	133.559	127.731	112.878	35.2	No IDs
PH01001505G0430	4 days & 7 days	22.345	38.1322	40.0515	37.1599	33.4072	30.4.1	K00921
PH01001506G0400	7 days	4.15792	9.73828	7.20365	13.2417	20.2371	10.6.2	No IDs
PH01001512G0140	7 days	5.9659	10.4724	8.33482	8.81677	10.2494	26.2	No IDs
PH01001513G0020	4 days & 7 days	33.2141	42.8161	39.1131	62.7386	52.6882	8.1.1.2	K00627
PH01001513G0040	4 days & 7 days	38.8404	52.0011	53.8481	76.2949	67.2235	8.1.1.2	K00627
PH01001514G0070	4 days & 7 days	80.3098	128.391	130.726	184.288	178.771	20.2.1	K03283
PH01001518G0250	7 days	5.77607	6.22217	6.6165	9.21938	12.3538	29.5.11.4.3.2	No IDs
PH01001519G0160	4 days & 7 days	1.7047	5.45392	4.69234	6.38152	4.27168	35.2	No IDs
PH01001520G0060	4 days & 7 days	34.2298	49.331	45.4369	81.5601	96.2488	1.3.13	No IDs
PH01001527G0020	4 days & 7 days	0.107134	0.328798	0.270972	3.34413	1.49984	16.1.3.3	K12502
PH01001527G0240	7 days	0.53172	0.960672	0.89932	1.04762	3.64994	35.2	No IDs
PH01001537G0020	4 days	5.23364	6.71091	7.38802	8.07885	6.77169	35.1.5	No IDs
PH01001537G0040	4 days	0.259561	1.28224	0.645145	1.28805	0.755613	35.2	No IDs
PH01001537G0200	4 days	79.5732	107.125	111.587	134.409	121.833	35.2	No IDs
PH01001538G0490	7 days	0.279774	0.554213	0.754477	0.550206	1.97289	27.3.6	No IDs
PH01001539G0130	4 days	42.2212	72.4983	74.1788	72.8165	63.2794	30.5	K18442
PH01001544G0020	4 days & 7 days	23.335	34.0309	36.0542	34.7376	35.3994	28.1	K10706
PH01001544G0080	7 days	23.1427	27.7068	27.3643	26.6907	32.9101	35.2	No IDs
PH01001549G0080	4 days & 7 days	21.7136	36.5173	37.1876	29.9715	30.6541	10.6.3	No IDs
PH01001549G0310	4 days	71.3857	38.8012	65.9759	88.3221	62.0861	11.9.2.1	No IDs
PH01001554G0250	7 days	8.42412	7.98026	8.26915	7.71506	12.9635	17.1.2	K14432
PH01001557G0090	4 days & 7 days	0.341515	0.884494	1.017	1.68982	1.67699	26.3	K02639
PH01001558G0390	4 days & 7 days	163.642	302.005	304.716	323.821	329.751	29.5.11.2	K03178
PH01001559G0380	4 days & 7 days	7.35226	12.6677	13.1002	15.0763	11.5628	35.2	No IDs
PH01001567G0330	4 days & 7 days	25.841	28.6075	23.9233	37.6742	48.8475	30.2.6	No IDs
PH01001567G0450	4 days	35.702	54.0179	50.6027	51.0638	49.584	29.7	No IDs
PH01001573G0280	4 days & 7 days	290.458	407.061	510.358	602.928	487.159	20.2.1	K04043
PH01001573G0580	7 days	943.805	1464.44	1640.31	1124.24	1570.96	35.1	No IDs
PH01001576G0270	4 days	91.5775	122.13	133.942	142.48	138.449	34.1.1.6	K02144
PH01001577G0130	4 days & 7 days	2.75622	12.6349	8.33795	19.9773	12.3682	33.99	No IDs
PH01001577G0460	4 days	10.6264	21.8169	24.1653	22.781	16.1984	35.2	No IDs
PH01001579G0460	4 days	14.8895	18.17	18.9911	24.902	20.4864	31.4	No IDs
PH01001580G0120	4 days & 7 days	105.131	131.276	132.298	146.757	162.825	13.2.4.1	K07513
PH01001587G0090	4 days	23.0327	34.7071	31.4043	30.9984	24.1906	27.3.99	K14801
PH01001592G0030	4 days & 7 days	93.0768	181.088	179.593	204.573	217.013	29.3.3	No IDs
PH01001592G0110	4 days & 7 days	83.7645	122.503	129.237	125.054	139.723	29.1.21	K01892
PH01001592G0120	4 days & 7 days	78.6244	86.4146	81.8514	111.361	105.318	25.5	No IDs
PH01001592G0240	4 days & 7 days	31.7409	53.0197	55.093	48.5913	50.299	27.4	No IDs
PH01001592G0250	4 days & 7 days	137.579	230.584	223.332	211.32	230.574	27.3.44	K11654
PH01001598G0080	4 days	3.31022	4.73349	5.038	6.06377	4.57719	35.2	No IDs
PH01001603G0360	4 days	15.5926	28.0179	25.5985	28.9314	26.1221	35.2	No IDs
PH01001603G0450	4 days & 7 days	4.95017	7.03425	4.19607	18.6408	17.5337	16.8.2	No IDs
PH01001603G0500	4 days & 7 days	16.8246	21.0545	15.1012	58.3751	100.663	16.8.2	No IDs
PH01001604G0210	4 days & 7 days	36.0598	88.8609	69.417	148.563	120.619	13.1.6.1.10	K13832
PH01001606G0180	4 days	13.9866	23.8177	24.5369	25.4654	21.0322	23.1.1.1	K01955
PH01001608G0330	4 days & 7 days	118.169	237.491	231.837	208.086	197.915	29.2.3	K03260
PH01001609G0130	4 days & 7 days	2.59478	4.09743	5.85061	34.2567	24.6755	26.4.1	No IDs
PH01001612G0140	4 days	0.754934	1.4615	1.10598	2.31915	0.944629	20.1.7	No IDs
PH01001615G0290	4 days & 7 days	0.25216	0.678689	0.711257	1.47629	2.49634	34.21	K07300
PH01001618G0250	7 days	49.6669	73.9302	74.6728	57.7052	73.9196	35.2	No IDs
PH01001619G0280	4 days	2.04246	4.21833	4.02409	4.14277	3.28328	29.4	No IDs
PH01001627G0480	4 days	9.31061	14.8977	13.6762	16.4341	12.3382	35.2	No IDs
PH01001627G0500	4 days & 7 days	22.5228	32.5666	33.3943	36.0995	30.8167	35.2	No IDs
PH01001631G0340	7 days	14.8334	16.7661	19.7584	21.9509	30.3472	30.6	K14512
PH01001631G0390	4 days	9.67965	15.1275	13.9034	24.0429	16.5487	29.5.11.4.3.2	No IDs
PH01001634G0360	4 days & 7 days	2.33668	3.58413	3.59834	7.00421	12.7507	29.3.99	K15287
PH01001638G0130	4 days & 7 days	8.50899	27.6889	23.9637	28.7517	27.5596	27.3.6	No IDs
PH01001639G0320	4 days	70.7854	85.8342	92.5347	102.786	75.2609	27.3.67	K14565
PH01001641G0200	4 days & 7 days	0.138563	0.157236	0.277022	2.25487	1.39037	17.2.1	K14664
PH01001642G0020	4 days & 7 days	57.9747	66.7692	59.1741	98.5016	118.372	30.2.24	No IDs
PH01001647G0020	7 days	22.0742	32.0544	34.9587	23.9671	34.0843	26.1	No IDs
PH01001652G0230	4 days	120.677	143.304	150.51	165.366	120.645	33.99	No IDs
PH01001652G0290	4 days & 7 days	9.61515	25.8434	46.8073	36.2714	45.6427	21.6	K04565
PH01001655G0100	4 days & 7 days	40.9654	61.9242	66.1959	78.2347	67.3053	29.5.11.4.1	K10590
PH01001658G0200	4 days	1291.96	1553.15	1298.96	1862.88	1566.16	29.2.4	K03231
PH01001659G0170	4 days	4.23118	6.83488	6.36236	6.78321	5.83425	35.1.5	No IDs
PH01001659G0220	4 days & 7 days	140.437	163.484	158.807	171.17	175.94	29.2.3	K03246
PH01001659G0280	4 days & 7 days	13.1273	24.2911	24.1843	22.4441	21.1394	35.2	No IDs
PH01001659G0340	4 days & 7 days	15.7978	16.2889	17.8523	23.7025	21.106	34.16	No IDs
PH01001660G0260	4 days & 7 days	5.64112	13.4388	11.8647	13.2467	10.0808	35.2	No IDs
PH01001661G0450	4 days & 7 days	41.0949	94.3374	85.0926	113.464	144.547	7.1.3	K00033
PH01001662G0300	7 days	2.53356	4.83008	5.43355	4.16939	6.19594	35.2	No IDs
PH01001668G0200	4 days & 7 days	6.94911	14.5669	14.8308	24.4211	22.4989	33.99	No IDs
PH01001672G0160	4 days & 7 days	10.2957	20.2877	21.4122	25.2271	23.7571	35.2	No IDs
PH01001672G0450	4 days & 7 days	306.234	403.509	433.993	566.655	581.503	8.1.5	K00164
PH01001673G0200	4 days & 7 days	14.6438	39.683	41.6711	43.3765	34.9797	34.99	K03327
PH01001674G0380	7 days	4.44056	5.93795	4.81509	5.49426	9.68548	35.2	No IDs
PH01001677G0320	4 days & 7 days	32.9614	36.1974	51.1736	54.6694	57.1289	9.7	K02265
PH01001679G0290	4 days & 7 days	250.168	572.117	557.272	551.581	540.355	35.2	No IDs
PH01001683G0040	4 days & 7 days	10.8605	16.685	15.1617	23.9409	22.2373	3.5	No IDs
PH01001683G0080	4 days	103.811	140.669	162.403	180.04	145.131	27.3.99	No IDs
PH01001683G0140	7 days	2.10381	3.80052	4.96437	3.48524	4.49911	35.2	No IDs
PH01001683G0270	4 days & 7 days	31.5088	53.1112	50.16	83.1896	61.7874	20.2.3	No IDs
PH01001684G0040	4 days	1.45505	0.951175	0.532757	12.7549	5.6287	16.2.1.4	No IDs
PH01001686G0330	4 days & 7 days	87.2415	136.622	124.697	162.94	130.907	29.2.1.2.1.9	K02997
PH01001689G0020	7 days	0.0466099	0.214993	0.297046	0.119776	0.973231	35.2	No IDs
PH01001692G0230	4 days	32.1901	47.2637	42.139	45.4409	43.6423	35.1	No IDs
PH01001697G0180	4 days & 7 days	27.4202	42.9991	37.464	40.6427	55.52	27.3.32	No IDs
PH01001697G0330	7 days	2.00083	2.39957	1.95056	4.56853	8.0013	35.2	No IDs
PH01001698G0420	4 days & 7 days	91.3917	139.595	146.128	141.971	136.856	29.5	K01411
PH01001699G0340	4 days & 7 days	24.952	46.4032	45.05	45.9642	44.2356	29.6	No IDs
PH01001699G0440	4 days & 7 days	2.42675	5.06518	4.92803	6.21142	4.77281	35.2	No IDs
PH01001714G0260	4 days & 7 days	7.87177	10.9322	11.5413	28.805	34.972	29.5.5	K16296
PH01001717G0310	4 days	20.1398	18.4858	21.1664	35.6305	24.8209	34.99	No IDs
PH01001722G0030	4 days	8.82853	14.0678	14.5139	15.3202	10.2367	35.2	K19026
PH01001722G0270	4 days	55.2646	78.5461	35.6092	79.8633	42.7743	33.99	K12124
PH01001725G0380	4 days & 7 days	3.47739	7.49266	8.92969	15.1513	12.0125	34.19.3	K09874
PH01001726G0190	4 days	24.0112	30.1702	30.8304	35.0459	30.5928	29.5.9	K06027
PH01001727G0310	4 days	2.38546	4.44479	4.11164	4.77779	3.61653	17.8.1	No IDs
PH01001734G0320	4 days & 7 days	1.45359	5.03847	4.44713	8.28481	7.15878	31.1	No IDs
PH01001735G0230	4 days	16.5149	17.1597	19.7199	21.1717	14.0729	31.2	K06670
PH01001737G0180	4 days & 7 days	26.5089	47.2222	44.8985	46.0179	43.9668	27.3.99	No IDs
PH01001737G0190	4 days & 7 days	0.955617	3.32695	3.30884	3.961	2.92459	26.28	No IDs
PH01001743G0310	4 days	21.0026	21.0497	24.3057	58.4401	34.0972	30.2.16	No IDs
PH01001745G0110	4 days	13.5271	20.8126	20.8083	20.5127	17.3959	35.2	No IDs
PH01001756G0400	4 days & 7 days	42.772	55.2435	53.7295	68.1074	51.9234	35.1	No IDs
PH01001757G0230	4 days	19.2438	24.3941	29.7955	52.6579	20.5599	34.3	K01507
PH01001758G0180	4 days & 7 days	189.063	351.585	389.197	354.04	326.81	35.1	No IDs
PH01001759G0070	4 days & 7 days	1.05415	1.82749	0.954882	5.67795	12.9648	20.1	No IDs
PH01001759G0450	4 days & 7 days	15.1224	25.196	23.9368	28.6579	23.0497	27.3.6	No IDs
PH01001762G0370	4 days & 7 days	111.377	340.252	297.104	459.302	385.235	29.2.3	K03262
PH01001766G0150	4 days	141.725	241.062	227.234	262.905	211.474	29.2.2.3.1	K11294
PH01001767G0340	4 days	2.43273	4.77623	4.17449	5.94188	5.0406	35.1.5	No IDs
PH01001772G0400	4 days & 7 days	0.571257	1.54498	1.22454	2.10853	3.61064	30.2.6	No IDs
PH01001785G0170	4 days	3.13702	3.01864	2.6783	7.34743	4.37578	30.1	K05387
PH01001786G0130	7 days	30.2151	29.533	29.0323	49.1333	70.0488	34.2	No IDs
PH01001787G0180	4 days	0.245976	1.00868	1.16845	3.91055	1.31854	29.5.5	K13963
PH01001792G0100	7 days	29.6789	46.899	46.4266	36.1356	56.8146	34.2	No IDs
PH01001804G0110	4 days & 7 days	3.92741	8.05623	5.57358	10.05	7.7579	33.99	No IDs
PH01001806G0140	4 days	42.6568	64.2747	60.5726	64.0557	59.9976	27.1.1	K12855
PH01001808G0110	4 days & 7 days	72.0328	120.53	128.998	144.166	117.588	30.3	No IDs
PH01001808G0290	4 days	42.7515	49.0746	46.9025	63.6131	57.3267	33.99	No IDs
PH01001810G0250	4 days	0.286237	1.34383	0.715254	2.08704	0.540145	17.3.1.1.1	No IDs
PH01001814G0110	4 days & 7 days	66.7654	88.7504	94.8942	91.8822	89.8783	29.1.5	K01870
PH01001824G0310	4 days & 7 days	1.34285	4.64919	3.65055	8.26955	5.39445	35.2	No IDs
PH01001824G0340	4 days & 7 days	124.688	179.343	186.553	357.359	308.074	29.5.5	K03696
PH01001828G0040	4 days & 7 days	1.00168	6.12208	6.06076	10.3041	8.40673	34.13	No IDs
PH01001832G0290	4 days & 7 days	17.0972	28.1705	27.8464	30.6284	26.1398	35.2	No IDs
PH01001832G0330	4 days	0.438993	0.398202	0.759989	2.89911	0.446817	35.2	K06966
PH01001834G0290	7 days	22.1967	26.5059	20.8931	60.0777	85.5027	16.2.1.3	K01904
PH01001837G0100	4 days	21.3469	31.4732	37.2166	36.1158	29.8752	14.3	K00392
PH01001837G0230	4 days & 7 days	22.7639	40.1779	37.9844	38.0966	33.4715	27.1	K14763
PH01001837G0340	4 days	2.20731	2.69428	3.59155	4.69176	3.91118	29.4	No IDs
PH01001841G0490	4 days & 7 days	3.70164	5.03317	4.44234	10.8903	7.91064	35.1.25	K11644
PH01001843G0290	4 days & 7 days	32.939	60.3418	53.8732	60.2	52.4366	29.2.2.3.4	K14549
PH01001844G0250	4 days & 7 days	1.31685	3.16376	2.83344	6.198	10.2885	34.6	K17469
PH01001845G0340	4 days & 7 days	669.562	1275.51	1289.9	1686.72	1440.27	22.1.2	K01611
PH01001857G0220	4 days & 7 days	37.2008	49.9284	52.2832	51.4807	51.8971	20.2.1	K09533
PH01001859G0010	4 days & 7 days	30.8461	108.314	65.2326	239.108	216.152	17.7.1.2	K15718
PH01001859G0290	7 days	2.85389	1.42993	1.67535	1.27715	9.41762	35.2	No IDs
PH01001863G0110	4 days & 7 days	42.6011	99.9736	78.555	75.269	100.72	30.2.7	No IDs
PH01001870G0070	7 days	3.09154	5.66938	6.06807	1.81412	8.02461	35.2	No IDs
PH01001871G0060	4 days & 7 days	1.60192	5.10196	3.68002	5.01833	4.47417	35.2	No IDs
PH01001872G0090	4 days	0.103548	0.518795	0.514831	0.966428	0.431419	29.5.11.4.2	No IDs
PH01001873G0040	4 days & 7 days	1.34519	1.55493	1.87442	5.03916	2.54197	35.2	No IDs
PH01001874G0340	4 days & 7 days	57.1138	74.1916	79.1388	75.9343	75.5257	29.2.3	K03260
PH01001876G0360	4 days	27.4833	36.3368	36.4867	37.3807	33.274	28.1	K13179
PH01001879G0110	4 days & 7 days	0.379785	0.488449	0.520639	2.89762	2.06965	35.1	K06911
PH01001884G0340	4 days	14.7898	27.8076	26.0924	26.2899	22.128	35.2	No IDs
PH01001888G0170	4 days & 7 days	30.9741	54.7937	57.4926	43.2648	43.3638	29.6	No IDs
PH01001892G0210	4 days & 7 days	6.97975	8.3899	18.5304	36.4099	73.4425	35.2	No IDs
PH01001892G0320	4 days	2.20947	3.90423	4.34956	10.1952	3.36594	26.2	K00771
PH01001894G0150	4 days & 7 days	148.546	190.718	175.227	224.413	193.671	29.2.1.2.1.7	K02993
PH01001894G0350	4 days	0.494221	0.200206	0.139044	3.20461	0.38151	35.2	No IDs
PH01001895G0120	4 days	130.998	130.7	136.669	169.851	143.319	31.1.1.2	K07374
PH01001895G0140	4 days & 7 days	128.308	179.853	189.02	190.677	175.425	35.1	No IDs
PH01001895G0420	4 days & 7 days	27.7252	34.2112	41.5156	50.8014	53.5171	8.1.6	K01902
PH01001897G0350	4 days	144.528	135.593	155.173	257.668	181.546	4.2.14	K00873
PH01001901G0240	7 days	13.4774	12.2216	12.481	11.5386	25.656	30.2.24	No IDs
PH01001904G0320	4 days	12.7009	13.6627	10.3426	17.3716	9.93792	20.1	No IDs
PH01001907G0110	4 days	169.608	273.957	266.17	310.67	288.438	29.2.4	K03233
PH01001910G0040	4 days & 7 days	759.106	1247.83	1148.69	1649.88	1654.86	34.1.2	K01535
PH01001910G0280	4 days & 7 days	1.87892	3.36854	3.1705	3.96844	3.7533	16.1.2.9	K00787
PH01001911G0270	4 days	10.6612	12.9852	15.0371	27.9724	17.8929	29.4	No IDs
PH01001914G0250	4 days	9.13359	15.3288	14.2721	17.6401	14.1605	29.5.11.4.5.2	No IDs
PH01001914G0350	7 days	40.4566	61.4265	60.7848	44.3751	62.3765	2.1.2.2	No IDs
PH01001914G0370	7 days	25.0557	35.5956	34.4132	23.1021	39.1887	2.1.2.2	No IDs
PH01001916G0120	4 days & 7 days	733.885	1096.49	1081.3	1441.51	1289.59	29.2.4	K03234
PH01001918G0300	4 days & 7 days	0.572245	1.41059	1.38034	3.65789	2.37101	35.2	No IDs
PH01001922G0100	4 days & 7 days	13.0018	48.3509	37.1594	86.6133	52.3678	20.2	No IDs
PH01001922G0110	4 days & 7 days	12.1511	45.0214	45.6298	232.233	119.389	20.2	No IDs
PH01001926G0150	4 days & 7 days	0.0983017	0.395274	0.373689	0.776156	1.81209	20.1	No IDs
PH01001928G0090	7 days	0.0404256	0.0764351	0.0192258	0.460731	1.32343	35.2	K18801
PH01001928G0180	4 days	1.17227	2.19338	2.46737	2.84279	2.66621	20.1.7	No IDs
PH01001929G0130	7 days	2.61936	2.92445	2.92989	3.20415	6.0077	34.15	K03549
PH01001932G0190	4 days & 7 days	1.90987	7.02756	5.35045	7.79725	14.2385	34.9	K15109
PH01001937G0230	4 days & 7 days	1.77468	6.07776	3.17981	10.796	5.33572	27.3.11	No IDs
PH01001938G0210	4 days & 7 days	6.85221	9.77984	10.0912	14.6379	11.9011	29.2.2.1	K06185
PH01001939G0270	4 days & 7 days	101.731	159.848	202.966	199.009	263.215	8.1.3	K01681
PH01001946G0210	7 days	0.21925	0.228593	0.279666	1.53832	2.31519	29.5.11.4.2	K19042
PH01001946G0340	4 days	6.3739	11.5099	9.31451	9.52897	9.3565	35.2	No IDs
PH01001951G0050	4 days & 7 days	7.87331	17.2706	18.1084	40.1991	45.1924	5.3	K18857
PH01001954G0410	4 days	32.6256	42.9686	51.4524	48.5508	38.9275	30.4.1	K00921
PH01001957G0320	4 days & 7 days	16.5141	27.905	25.5605	58.193	41.4187	17.2.1	K14664
PH01001957G0350	4 days	65.3888	89.5676	74.9898	134.094	99.0324	17.2.1	K14664
PH01001967G0220	4 days & 7 days	0.0202128	0.2366	0.339961	1.79703	0.958109	35.2	No IDs
PH01001968G0060	4 days & 7 days	282.439	396.792	418.698	589.044	558.889	4.1.2	K01835
PH01001969G0040	4 days	169.766	159.176	159.916	232.141	181.393	5.1	K00128
PH01001974G0240	4 days & 7 days	0.19185	0.520028	0.278331	1.45383	1.33237	35.2	No IDs
PH01001981G0080	4 days	11.1565	20.4702	18.0989	21.6444	16.8194	35.2	No IDs
PH01001981G0270	4 days & 7 days	128.126	215.932	226.942	357.643	358.631	26.1	No IDs
PH01001981G0280	4 days & 7 days	4.87547	8.6059	9.16228	36.5534	27.0879	26.1	No IDs
PH01001985G0260	7 days	7.42319	10.6784	8.72912	9.85631	11.7308	35.1.8	No IDs
PH01001986G0070	4 days & 7 days	0.0680397	0.258418	0.348664	1.03034	0.663474	35.2	No IDs
PH01001986G0360	7 days	0.423797	0.725299	0.704705	0.735319	2.67827	27.3.6	No IDs
PH01001988G0200	4 days	110.864	166.333	174.807	207.82	161.335	35.1.25	K11644
PH01001990G0350	4 days & 7 days	28.8553	27.9308	28.3305	37.1301	46.4178	35.2	No IDs
PH01001992G0060	4 days	1.0527	0.722384	0.898254	4.52487	1.82264	35.2	No IDs
PH01001994G0060	4 days & 7 days	32.2646	55.3816	54.6303	64.1247	79.0942	35.2	No IDs
PH01001997G0340	4 days	0.094601	0.178336	0.391866	30.4754	0.237486	26.2	No IDs
PH01002005G0190	4 days	27.152	24.7448	17.4899	66.1404	10.6325	34.15	No IDs
PH01002012G0310	4 days	20.9828	35.8802	29.3968	42.8767	31.373	35.2	No IDs
PH01002015G0040	4 days & 7 days	11.9747	27.4698	29.5848	30.2806	33.5351	35.2	No IDs
PH01002026G0350	7 days	14.0217	11.3493	9.16285	24.0223	46.3447	29.5	K09646
PH01002035G0070	7 days	0.634429	1.29262	0.711266	1.8545	2.03346	16.2.1.3	K01904
PH01002035G0210	4 days & 7 days	42.535	81.9126	84.0174	95.2769	82.4836	29.5.9	K17681
PH01002036G0090	7 days	7.12427	12.2115	11.8384	11.0727	16.0238	35.2	No IDs
PH01002036G0220	4 days	13.1094	14.2889	13.1858	24.0372	14.2423	29.5.11.4.2	No IDs
PH01002036G0280	4 days & 7 days	131.957	169.631	164.573	165.119	165.908	29.5.11.20	K15030
PH01002038G0050	7 days	7.03104	9.48293	7.75677	8.05691	11.2631	29.4	No IDs
PH01002044G0330	4 days	19.4215	38.8988	29.2686	67.9618	51.0428	20.1	No IDs
PH01002045G0440	4 days	6.03747	8.18262	6.49998	24.3112	8.22373	19.99	No IDs
PH01002049G0370	4 days & 7 days	72.6825	111.024	112.423	97.536	106.319	31.4	K05236
PH01002050G0030	4 days & 7 days	385.044	698.769	721.916	749.71	715.757	29.5.11.2	K03178
PH01002050G0140	4 days	11.2945	18.9883	30.4814	26.3286	14.7253	13.1.3.1.1	K01953
PH01002050G0280	4 days & 7 days	25.381	36.2278	37.1599	32.6853	39.9079	20.2.1	No IDs
PH01002051G0230	4 days	55.8562	91.8162	91.9646	83.8669	72.2694	27.3.69	No IDs
PH01002053G0310	7 days	54.1589	69.213	86.2815	62.2066	81.3952	20.2.1	K09486
PH01002055G0300	7 days	27.9289	24.2154	16.7418	71.7546	92.9558	13.1.6.1.1	K01626
PH01002056G0060	4 days & 7 days	5.08385	20.2643	17.7228	67.003	33.7583	34.2	No IDs
PH01002057G0220	4 days	8.34629	13.1973	13.3188	13.3717	10.9968	35.2	No IDs
PH01002057G0390	4 days	20.8088	34.9487	28.545	56.4977	45.6256	34.9	K15109
PH01002058G0150	4 days	240.041	349.938	419.366	337.164	263.601	27.3.44	K10875
PH01002061G0130	4 days & 7 days	165.93	280.241	300.183	260.19	296.37	27.3.52	K11292
PH01002063G0170	4 days & 7 days	12.3158	29.082	25.0582	44.7057	45.6648	34.8	No IDs
PH01002064G0260	4 days & 7 days	32.0058	41.643	40.4006	49.7971	48.0583	16.7	K10251
PH01002071G0370	4 days & 7 days	27.9702	42.2779	41.9207	38.3352	44.1304	27.1.5	K05925
PH01002072G0150	4 days	102.728	165.148	173.43	179.22	146.169	35.2	No IDs
PH01002073G0270	4 days & 7 days	70.3695	133.981	139.671	133.195	122.783	28.1	K10706
PH01002078G0100	4 days	46.1829	60.1148	61.2291	63.4856	51.1543	27.3.68	No IDs
PH01002082G0110	4 days & 7 days	22.0723	45.0707	42.3766	38.9545	42.5296	29.4	No IDs
PH01002082G0360	4 days & 7 days	58.76	99.134	106.965	100.023	95.7502	29.5.5	K08675
PH01002083G0200	4 days & 7 days	16.269	27.9898	25.2684	23.1033	26.0436	29.5.11.4.2	No IDs
PH01002083G0210	7 days	2.05631	2.05456	3.26161	2.56542	4.6828	9.2.1.4	K17871
PH01002083G0220	7 days	40.7826	48.4552	51.3032	49.3322	54.5894	29.8	No IDs
PH01002087G0080	4 days & 7 days	155.897	212.222	223.683	243.468	217.166	29.3.1	No IDs
PH01002089G0140	4 days & 7 days	2.38508	4.11937	4.01971	4.45865	6.53286	29.5.11.4.3.2	No IDs
PH01002100G0310	4 days & 7 days	25.3831	41.5531	44.1312	44.775	50.9571	35.2	No IDs
PH01002101G0340	4 days	14.5325	22.1556	17.2167	20.989	19.9255	29.5	K07466
PH01002102G0100	4 days & 7 days	93.8629	133.903	124.094	259.675	280.891	26.8	K13035
PH01002102G0120	4 days & 7 days	0.916308	0.643521	0.885607	7.43934	6.89266	30.2.12	No IDs
PH01002103G0440	4 days & 7 days	100.48	175.702	173.099	171.43	180.536	29.5.11.4.1	K10590
PH01002104G0370	4 days & 7 days	41.9566	71.6957	71.4622	58.9359	59.3267	30.4.2	K19801
PH01002107G0080	4 days & 7 days	3.21217	6.76071	7.13472	15.8187	12.0429	34.16	No IDs
PH01002108G0170	4 days	13.799	23.0105	23.0933	32.9835	23.589	26.27	No IDs
PH01002111G0060	4 days & 7 days	12.5802	25.7684	19.4391	30.9892	38.8364	29.4.1.57	No IDs
PH01002115G0150	4 days & 7 days	128.974	178.782	185.251	181.818	190.291	27.2	K03654
PH01002116G0260	4 days	1.43216	2.64446	3.81598	5.9553	2.43918	35.2	No IDs
PH01002117G0160	4 days	0.631945	2.27222	1.3156	1.73493	1.25011	30.2.11	No IDs
PH01002122G0380	4 days	65.7592	91.4064	82.5843	97.7718	91.2086	29.3.2	K17777
PH01002124G0110	4 days & 7 days	26.4048	53.8079	51.0803	63.7454	71.0806	27.3.6	No IDs
PH01002126G0150	4 days & 7 days	218.002	324.975	329.942	350.297	389.084	20.2.1	K03283
PH01002131G0260	4 days	27.1224	73.6278	59.879	79.9113	49.2791	33.99	No IDs
PH01002136G0280	4 days	23.7012	38.3249	39.7076	43.8919	32.261	27.3.67	No IDs
PH01002136G0300	4 days	0.612721	0.783062	0.826325	1.92349	1.12534	29.4	No IDs
PH01002142G0150	4 days & 7 days	56.0949	106.374	109.068	112.711	93.9154	35.2	K19026
PH01002156G0090	4 days	34.6799	41.1632	38.4794	66.841	60.4267	21.2	No IDs
PH01002157G0050	4 days	17.2871	22.6378	20.0459	22.7132	19.3921	35.2	No IDs
PH01002157G0100	7 days	1.83813	2.74752	2.62652	3.32192	7.42888	35.2	No IDs
PH01002157G0280	4 days & 7 days	0.370839	0.495737	0.905066	3.4662	1.87437	35.2	No IDs
PH01002160G0240	4 days & 7 days	2.26419	4.44249	4.41896	8.82172	5.50868	27.3.6	No IDs
PH01002162G0290	7 days	0.322847	0.909696	1.79308	0.954891	5.59528	16.7	K15397
PH01002165G0030	4 days & 7 days	3.37012	7.88722	8.39868	7.61411	6.62766	35.1.5	No IDs
PH01002165G0080	4 days & 7 days	1.88179	4.10937	6.81758	6.73972	7.97834	34.6	K17470
PH01002167G0230	4 days	41.7422	48.2387	45.9842	62.6724	48.2283	29.2.1.2.2.35	K02918
PH01002176G0130	4 days & 7 days	16.9996	25.9673	35.0841	55.448	60.3574	3.2.3	K16055
PH01002178G0270	4 days & 7 days	8.43689	17.9281	23.6227	23.5115	24.9015	35.2	No IDs
PH01002180G0090	4 days & 7 days	36.0458	50.4741	45.7512	71.8157	57.3434	27.3.12	No IDs
PH01002183G0210	4 days	1.7924	5.55738	3.86161	5.32549	3.51248	35.1.5	No IDs
PH01002183G0260	4 days	14.6306	19.3145	21.1543	22.9126	17.5142	13.1.3.5.5	K01586
PH01002183G0280	4 days	12.1839	22.0034	21.5107	24.0013	19.1242	35.1	K14558
PH01002189G0070	4 days & 7 days	90.4781	122.433	119.863	147.584	177.239	7.3	K02641
PH01002192G0160	4 days & 7 days	201.84	334.469	315.498	349.589	314.178	29.2.3	K03257
PH01002200G0270	4 days & 7 days	64.3245	134.678	113.108	131.131	92.0367	20.1	K13459
PH01002202G0110	4 days	0.334228	0.615353	0.636756	13.0705	0.811197	35.2	No IDs
PH01002203G0090	7 days	0.283689	1.25308	0.966705	0.999255	1.57878	35.1	No IDs
PH01002203G0200	7 days	1.5208	3.12736	2.31578	3.02072	4.7006	30.2.26	No IDs
PH01002204G0070	4 days & 7 days	19.5069	39.5981	40.2116	30.2746	41.4273	20.1	No IDs
PH01002211G0190	7 days	44.7804	48.0967	47.0819	46.8465	58.3144	9.5	K00417
PH01002225G0150	4 days	62.1985	88.0187	92.8716	91.2856	79.8873	31.4	No IDs
PH01002225G0300	4 days & 7 days	35.6479	49.4428	37.1444	47.044	67.8708	26.26.1	K18482
PH01002231G0300	4 days & 7 days	0.3836	1.1635	2.33922	5.67375	1.76284	35.2	No IDs
PH01002232G0290	4 days	18.8221	22.708	25.4222	26.7343	24.876	35.1	K01950
PH01002232G0310	4 days	24.2869	27.42	29.5624	33.8529	30.0163	35.1	K01950
PH01002233G0330	4 days & 7 days	0.0983017	0.24338	0.273078	0.999828	2.22413	13.2.3.1.1	K13051
PH01002233G0340	4 days & 7 days	0.271106	0.548151	0.353925	2.11342	2.54505	13.2.3.1.1	K13051
PH01002237G0090	4 days	2.49152	5.23545	3.79967	7.91406	2.29779	35.2	No IDs
PH01002240G0150	4 days & 7 days	2.5829	4.68369	5.11312	4.85305	4.91191	35.1.5	No IDs
PH01002242G0120	4 days	21.9006	37.1923	37.8043	34.4645	31.8142	29.6	No IDs
PH01002242G0280	4 days & 7 days	14.029	9.70908	10.265	26.0202	26.1208	29.2.5	K03265
PH01002248G0250	4 days & 7 days	67.0985	54.4602	75.2125	402.405	270.762	6.5	K01006
PH01002249G0020	4 days & 7 days	34.2887	56.2001	47.6508	68.7473	53.3383	13.1.4.1.1	K01652
PH01002251G0250	4 days	469.998	453.383	503.927	696.705	680.64	4.1.13	K01689
PH01002255G0390	4 days	1.22193	3.84243	3.00128	6.2201	3.46303	34.8	K15283
PH01002259G0180	4 days	139.844	137.857	141.221	170.95	162.91	13.2.4.1	K07513
PH01002261G0130	4 days & 7 days	15.1207	26.499	27.4321	39.7776	44.3102	11.8	No IDs
PH01002267G0110	4 days & 7 days	8.32472	31.89	19.8518	43.2268	81.126	30.2.11	No IDs
PH01002268G0030	4 days & 7 days	442.537	718.09	831.829	1047.83	1259.58	8.1.3	K01681
PH01002283G0280	4 days	15.4638	26.6665	27.1807	32.7405	30.971	13.1.6.1.5	K00891
PH01002284G0240	4 days & 7 days	19.5712	37.2438	41.2067	62.9282	100.225	11.3	K13508
PH01002285G0270	7 days	139.942	314.532	242.003	326.956	402.207	16.2.1.2	K00487
PH01002288G0090	4 days	81.8379	105.314	109.219	115.979	107.789	29.2.2.2.1	K14808
PH01002290G0110	7 days	28.7389	34.295	36.5125	33.9186	48.8529	35.2	No IDs
PH01002290G0150	4 days & 7 days	63.5909	91.7595	102.436	214.416	135.183	26.13	K03787
PH01002293G0300	4 days	0.625204	2.04046	1.372	2.27876	1.15939	35.2	No IDs
PH01002295G0230	4 days & 7 days	56.061	66.1616	67.0992	92.3968	84.332	29.2.3	K03113
PH01002296G0350	4 days & 7 days	9.12701	9.48154	6.77625	31.7564	27.0884	21.1	No IDs
PH01002302G0120	4 days & 7 days	58.6405	62.49	50.8412	216.753	111.837	3.8.2	K07407
PH01002304G0120	4 days	9.68787	15.6995	15.5922	20.0503	17.732	30.11	K12119
PH01002311G0040	4 days & 7 days	55.1255	127.809	127.202	135.992	120.019	35.2	No IDs
PH01002316G0030	7 days	0.30645	1.08151	1.46573	0.726703	1.31027	35.2	K14488
PH01002317G0100	4 days & 7 days	2.75241	4.32057	4.70007	10.4701	16.4269	29.4	K06269
PH01002317G0170	4 days & 7 days	5.40508	10.4545	9.78962	26.6031	44.4413	29.5.11.3	K10576
PH01002317G0220	4 days	55.0763	70.7086	69.9208	77.5578	68.7016	27.3.58	No IDs
PH01002319G0100	4 days & 7 days	19.4486	34.3062	30.1745	31.8221	32.8197	27.1.2	K11594
PH01002320G0240	4 days & 7 days	0.769241	2.08075	1.86866	22.4098	9.11314	29.5.9	No IDs
PH01002320G0300	4 days & 7 days	0.76355	1.14024	0.839787	4.6113	4.59776	11.9.4.5	No IDs
PH01002327G0270	4 days & 7 days	69.2513	114.053	123.547	106.974	124.826	35.2	No IDs
PH01002335G0210	4 days & 7 days	170.737	259.649	264.912	266.953	232.908	20.2.1	K03283
PH01002339G0010	7 days	5.2565	11.6212	9.4361	8.1158	16.9938	35.2	No IDs
PH01002344G0050	4 days & 7 days	18.4819	68.981	60.7811	85.0254	76.2098	20.1	No IDs
PH01002350G0210	7 days	6.84008	9.7538	9.14858	8.94853	11.012	2.2.2.1.2	K01177
PH01002353G0300	7 days	118.455	129.575	135.738	135.413	176.521	29.5.11.4.2	No IDs
PH01002367G0190	4 days & 7 days	19.6569	22.8146	24.2062	29.8077	28.7649	23.1.1.5	K13421
PH01002374G0010	4 days	7.86248	13.6639	11.9392	15.9624	12.6023	29.2.4	K02357
PH01002392G0170	7 days	5.00535	9.21864	8.59998	8.18246	9.67	35.2	No IDs
PH01002392G0200	4 days & 7 days	4.21152	8.99185	8.10434	8.37791	8.0129	35.2	No IDs
PH01002396G0270	4 days & 7 days	2.05644	5.01032	5.03814	4.23783	4.34516	35.2	No IDs
PH01002402G0120	4 days	17.8511	42.1237	33.4532	28.1364	25.8066	30.2.10	No IDs
PH01002403G0250	4 days & 7 days	2.22536	3.6772	4.13384	6.82003	6.17853	35.2	No IDs
PH01002404G0320	4 days & 7 days	19.559	33.1234	35.9221	157.147	56.114	34.7	K08176
PH01002406G0090	4 days	5.62387	8.35696	9.41336	10.6463	7.85417	27.3.67	No IDs
PH01002409G0320	4 days	12.738	20.8561	18.1356	19.8768	14.777	34.99	No IDs
PH01002410G0090	4 days	24.1354	26.4968	26.0168	49.3536	30.9537	35.2	No IDs
PH01002411G0420	4 days & 7 days	7.6719	17.7595	15.8346	13.2215	13.3497	29.4	No IDs
PH01002414G0110	4 days & 7 days	3.38436	6.93824	5.99286	13.129	10.3456	12.3.1	K00261
PH01002414G0290	4 days & 7 days	13.5952	6.46459	5.56761	22.2679	28.7342	21.99	No IDs
PH01002424G0100	4 days & 7 days	53.129	103.377	101.076	109.04	110.941	29.5.11.2	K03178
PH01002425G0150	4 days & 7 days	173.893	318.305	330.548	326.87	324.142	31.4	K05236
PH01002434G0150	4 days & 7 days	49.0999	73.1536	63.3914	136.408	118.388	16.8.1.2	K08695
PH01002434G0190	4 days & 7 days	16.2725	29.1157	21.904	60.7004	61.7622	16.8.1.2	K08695
PH01002435G0020	7 days	54.5617	98.4025	95.4107	85.5723	88.284	35.2	No IDs
PH01002438G0020	4 days & 7 days	18.5761	18.6987	22.3622	67.0089	49.8107	34.15	K03549
PH01002440G0320	7 days	5.84402	3.81286	4.54382	4.22952	11.146	29.4	No IDs
PH01002442G0050	4 days	4.22577	8.53286	9.46882	10.1467	5.62634	30.2.11	K00924
PH01002442G0170	4 days & 7 days	11.0031	20.511	35.4153	177.187	60.5177	13.1.5.3.1	K01738
PH01002446G0190	4 days & 7 days	5.39221	20.0141	15.9177	28.6664	27.5697	17.5.1.1	K01762
PH01002447G0130	4 days & 7 days	42.4835	53.6263	56.2398	54.5269	63.4517	35.1.5	No IDs
PH01002448G0220	4 days & 7 days	2.93751	13.4338	8.04662	9.13345	18.687	29.5.11.4.3.2	No IDs
PH01002452G0060	4 days & 7 days	33.162	45.5182	42.5855	62.901	50.5837	26.13	K13248
PH01002460G0210	4 days & 7 days	7.55859	20.1024	19.9017	72.4438	31.7767	35.2	K13034
PH01002461G0200	4 days & 7 days	200.632	305.43	274.055	585.52	311.893	26.3	K01188
PH01002465G0270	4 days & 7 days	1.32272	4.11633	3.76359	11.9915	3.82517	34.14	No IDs
PH01002466G0070	4 days	2.00881	2.71146	2.62222	3.8998	3.85573	20.1.3.1	K08472
PH01002467G0170	4 days & 7 days	12.1669	20.36	22.5471	24.5051	17.8797	35.2	No IDs
PH01002467G0180	4 days	16.1792	32.9745	29.1646	34.4677	22.8831	35.2	No IDs
PH01002471G0320	4 days	34.521	45.6143	51.4774	49.7885	41.9849	29.2.2	K14799
PH01002476G0330	4 days	64.5767	108.819	94.7079	125.527	134.161	29.4	No IDs
PH01002481G0160	4 days & 7 days	0.190419	1.21331	1.35092	0.792069	1.48944	35.2	No IDs
PH01002487G0230	4 days & 7 days	42.3421	58.4219	55.8144	104.982	83.6735	13.1.3.4.11	K00789
PH01002492G0180	4 days & 7 days	398.804	538.153	533.295	539.083	488.307	27.1	K13126
PH01002493G0240	4 days	59.0973	92.7517	97.612	99.6889	90.7603	29.4	No IDs
PH01002494G0310	7 days	11.6671	9.97578	11.9113	15.1374	23.2839	23.3.3	No IDs
PH01002494G0320	4 days	9.62913	11.0474	11.7511	18.1616	11.347	29.4.1.57	No IDs
PH01002495G0210	4 days & 7 days	15.5333	21.1338	19.7857	21.4816	22.1474	27.4	K11294
PH01002497G0180	4 days & 7 days	14.485	22.6702	21.1048	20.2216	21.7114	27.2	No IDs
PH01002500G0170	4 days & 7 days	22.4033	25.9386	24.2493	43.0122	35.1568	17.3.1.2.8	K09828
PH01002500G0280	4 days & 7 days	34.5561	42.8069	40.0938	56.257	55.062	25	No IDs
PH01002506G0250	4 days	3.26527	5.42914	5.76431	5.07402	4.73217	29.5.11.5	K11844
PH01002509G0060	4 days	26.8392	47.8661	46.217	37.1254	35.6263	35.2	No IDs
PH01002512G0010	4 days	4.62949	5.85264	6.87114	6.92633	6.55303	35.2	No IDs
PH01002517G0200	4 days & 7 days	35.6835	63.8004	55.88	75.4119	61.8644	27.1.2	K11594
PH01002518G0150	7 days	16.43	16.2879	16.4486	30.1141	172.235	26.12	K00430
PH01002523G0030	4 days & 7 days	273.819	546.915	460.256	717.602	697.213	34.8	K15283
PH01002528G0280	4 days & 7 days	68.7689	98.9689	96.8806	100.021	93.7851	34.12	No IDs
PH01002533G0120	7 days	27.4713	39.2491	33.2059	26.3786	36.5522	33.99	K04506
PH01002537G0190	4 days & 7 days	5.36262	10.7822	9.3101	26.1466	24.6415	16.8.1.21	No IDs
PH01002538G0170	7 days	6.0532	10.6713	13.233	15.7722	30.058	35.2	No IDs
PH01002541G0210	7 days	91.275	207.561	179.43	147.826	167.37	30.2.10	No IDs
PH01002549G0190	4 days & 7 days	1.61855	9.69752	9.48238	33.7637	18.4463	26.4.1	No IDs
PH01002550G0300	4 days & 7 days	24.337	43.8414	43.7206	36.1383	45.0966	29.3.1	K18423
PH01002550G0330	7 days	38.1544	48.8861	50.1777	42.7353	64.2746	27.3.6	No IDs
PH01002560G0290	4 days	0.244873	0.769706	0.315725	1.60739	1.24171	35.2	No IDs
PH01002560G0300	4 days	18.6436	16.9529	15.5737	31.7207	21.6816	34.99	K03301
PH01002561G0250	4 days	280.118	376.431	330.277	404.916	367.484	29.2.1.2.2.21	K02889
PH01002564G0070	7 days	2.26988	1.68718	2.6123	2.584	4.91374	35.2	No IDs
PH01002566G0240	7 days	17.5517	24.6926	28.5261	20.8066	29.4989	26.3.2	No IDs
PH01002584G0140	4 days	250.051	290.607	284.955	320.516	296.649	29.2.1.2.2.32	K02912
PH01002591G0160	4 days & 7 days	0.11465	0.688212	0.803684	2.81772	1.91544	35.1	No IDs
PH01002592G0060	4 days & 7 days	15.2177	19.6448	17.6629	50.8929	44.9126	26.2	No IDs
PH01002592G0270	4 days	21.8372	17.1568	13.9784	37.7137	26.0382	20.1.1	K13447
PH01002593G0160	7 days	0.164022	0.0613973	0.0879547	0.129248	1.77457	35.2	No IDs
PH01002597G0070	4 days & 7 days	24.3148	52.6513	51.9398	90.5228	115.215	35.1	No IDs
PH01002597G0200	7 days	17.5156	28.9542	27.8304	27.6844	38.3603	17.5.1.1	K14270
PH01002600G0150	4 days	0.398453	0.564428	0.447114	2.2421	1.58463	35.2	No IDs
PH01002603G0180	4 days & 7 days	0.390937	0.77962	1.20557	2.10993	2.03241	35.2	No IDs
PH01002605G0250	4 days	20.5505	21.7885	22.1236	38.0514	16.7852	35.2	No IDs
PH01002609G0090	4 days & 7 days	7.7489	35.4428	43.2437	31.3004	38.6014	17.3.2.1	No IDs
PH01002609G0130	4 days	11.185	16.0773	16.2188	17.0449	14.3514	35.2	No IDs
PH01002612G0270	4 days & 7 days	4.04935	6.13023	7.02486	11.3833	8.49457	30.2.10	No IDs
PH01002615G0310	4 days	3.0138	5.37578	8.52381	9.67424	4.8195	29.4	No IDs
PH01002616G0280	4 days	6.74745	6.30859	4.15994	11.6381	5.76242	34.99	K07088
PH01002622G0210	4 days & 7 days	29.7787	47.3019	44.6401	53.0278	47.1823	35.2	No IDs
PH01002624G0180	7 days	7.83849	13.4176	10.3545	16.7641	22.0817	35.2	No IDs
PH01002628G0180	4 days	0.765412	1.04975	1.20153	4.94381	2.64885	30.2.15	No IDs
PH01002630G0210	7 days	1.64252	1.54718	4.9625	2.26976	7.53349	26.1	No IDs
PH01002632G0250	7 days	6.65793	11.7854	11.7978	9.7526	11.871	35.2	No IDs
PH01002634G0330	7 days	20.8324	37.4045	35.7811	28.7113	36.5577	35.2	No IDs
[truncated: 505 more rows]

## Sheet: TableS5
Supplementary Table S5. Metabolite profile in the P. nigra cells from the 4-day and 7-day treatments with 2,4-D and BA.
Compound name	KEGG ID	HMDB ID	m/z	MT	Standardized Relative Area
					2,4-D 4d	2,4-D 4d	2,4-D 4d	BA 4d	BA 4d	BA 4d	2,4-D 7d	2,4-D 7d	2,4-D 7d	BA 7d	BA 7d	BA 7d
Pelargonic acid	C01601	HMDB00847	157.123	8.08252	1.34637	-0.811807	-0.592219	-0.274927	-2.04036	-0.509705	0.38395	1.34671	0.401408	1.14989	-0.47798	0.0786678
Glucosaminic acid	C03752	No ID	196.081	11.8319	0.536003	-0.263845	0.101843	-1.52067	-1.58232	-1.55956	0.338494	0.802941	0.52238	1.06542	0.80555	0.753757
Terephthalic acid	C06337	HMDB02428	165.019	16.5383	0.261073	0.600206	0.444557	-1.6362	-1.6362	-1.6362	0.626872	0.919295	0.464382	0.448278	0.442588	0.701362
Gly-Asp	No ID	No ID	191.065	9.93026	0.860184	1.62734	0.602683	-1.27679	-1.32932	-0.395671	0.669436	0.97067	-0.0214983	-1.5095	-0.152843	-0.0446864
Glyceric acid	C00258	HMDB00139,HMDB06372	105.019	10.2963	1.18214	1.09861	0.878354	-0.539665	-0.498345	-0.709609	0.923603	0.783531	0.637409	-1.19414	-1.28777	-1.27413
Thymidine	C00214	HMDB00273	243.097	21.6276	0.471922	0.522828	0.699028	-0.825975	-0.768887	-0.551716	1.27126	1.41909	1.06507	-1.22956	-0.95713	-1.11593
Suberic acid	C08278	HMDB00893	173.081	12.507	0.164817	0.606634	0.447541	-0.906364	-0.262888	-0.606614	1.64028	1.68033	0.134687	-0.252235	-1.47968	-1.1665
Urea	C00086	HMDB00294	61.04	20.7447	-0.0627737	-0.122167	1.13741	-0.716162	-1.38959	-0.890964	1.43987	1.81609	0.380517	-0.385588	-0.771979	-0.434662
Adenosine	C00212	HMDB00050	268.103	9.80147	1.18476	-0.310705	-0.579945	-0.232667	-1.05474	-0.916285	1.62482	1.81048	0.301505	-0.47935	-0.745886	-0.60198
Trehalose 6-phosphate	C00689	HMDB01124	421.072	8.20898	0.107709	0.119794	-0.628955	-1.08413	-1.08413	-1.08413	1.1435	2.35333	0.264607	0.241418	-0.0809453	-0.268085
CMP-N-acetylneuraminate	C00128	HMDB01176	613.145	8.26645	-0.46258	-0.800441	-0.753701	-0.772271	-1.12254	-0.899155	1.00861	1.71444	1.69527	0.0491918	0.0705599	0.272614
Glutathione (GSSG)_divalent	C00127	HMDB03337	307.082	12.0572	-0.446316	-0.726786	-0.639242	-0.872206	-1.14786	-0.937173	1.45392	1.39751	1.67601	0.0943838	-0.00227845	0.150048
Lauric acid	C02679	HMDB00638	199.169	7.61159	-0.872193	-0.807586	-0.151957	-1.10478	-0.97266	-0.835671	1.55274	1.52957	1.28814	0.425299	0.20586	-0.256753
Lactic acid	C00186,C00256,C01432	HMDB00190,HMDB01311	89.0246	10.675	-0.337707	-0.154647	-0.445037	-1.2015	-0.98625	-1.10494	1.67451	1.48878	1.39648	0.00391039	-0.150236	-0.183358
Quinic acid	C00296	HMDB03072	191.055	8.20666	-0.177919	-0.287739	-0.232742	-1.08241	-1.03161	-1.09631	1.57407	1.63472	1.43608	-0.225634	-0.247046	-0.263457
Shikimic acid	C00493	HMDB03070	173.045	8.15517	0.246786	0.307195	0.134313	-0.944779	-1.02692	-1.10612	1.4245	1.65411	1.2695	-0.669695	-0.640759	-0.648123
Allantoic acid	C00499	HMDB01209	175.046	8.66085	-0.115387	-0.159054	-0.0839436	-1.0556	-0.828365	-0.81751	1.61198	1.60046	1.53849	-0.623694	-0.53451	-0.532868
Uracil	C00106	HMDB00300	113.032	21.6546	-0.54916	-0.54916	-0.54916	-0.54916	-0.54916	-0.54916	1.33882	1.7888	1.81481	-0.54916	-0.54916	-0.54916
Trimethylamine N-oxide	C01104	HMDB00925	76.0761	6.70962	-1.13794	-0.942821	-1.03008	-0.0177409	-0.09144	0.0931398	1.61761	1.55571	1.40828	-0.569053	-0.414403	-0.471256
3-Aminobutyric acid	No ID	No ID	104.071	7.88154	-0.288675	-0.288675	-0.288675	-0.288675	-0.288675	-0.288675	3.17543	-0.288675	-0.288675	-0.288675	-0.288675	-0.288675
Dyphylline	C07819	No ID	255.11	21.6388	-2.14343	2.0186	0.692886	-0.208105	-0.898133	0.420497	0.539772	-0.709904	0.0235805	0.0668423	0.144912	0.052484
Isobutylamine	C02787	No ID	74.097	6.98754	-0.76532	1.44972	0.568944	-1.12744	-1.34559	-0.189572	0.672092	-1.0572	0.313929	1.77664	-0.1868	-0.109406
5-Aminoimidazole-4-carboxamide ribotide	C04677	HMDB01517	337.054	9.37618	0.798021	0.913388	0.832329	-1.30323	-1.35091	-1.37385	-0.403206	-0.629245	-0.346555	1.00082	1.00432	0.858122
Glu	C00025,C00217,C00302	HMDB00148,HMDB03339	148.06	10.8551	0.443407	0.542775	0.489142	-0.464185	-0.771633	-0.810071	-1.09852	-0.908762	-1.28465	0.988421	1.51577	1.3583
Cytosine	C00380	HMDB00630	112.05	7.2201	0.252269	0.474726	1.56003	-0.344902	0.206784	0.0797048	-2.69503	0.709945	-0.0618591	0.13901	-0.526034	0.205353
2-Hydroxyglutaric acid	C02630,C01087,C03196	HMDB00606,HMDB00694	147.029	17.2927	0.335618	1.71346	1.91408	0.192517	0.367863	-0.463534	-1.35218	-0.987001	-0.548991	0.0623314	-0.492585	-0.741583
CTP	C00063	HMDB00082	481.975	12.2443	0.425426	1.71951	2.21279	-0.744092	0.0569817	-0.0715646	-0.457872	-0.234116	-0.62503	-0.689361	-0.847268	-0.745402
UTP	C00075	HMDB00285	482.96	12.4584	0.411218	1.08105	2.17019	-1.1724	0.580584	0.478154	-0.930823	-0.768341	-1.03978	0.110374	-0.599295	-0.320926
5-Aminovaleric acid	C00431	HMDB03355	118.086	7.952	0.669736	0.832655	1.91031	-0.282678	0.286459	1.21027	-0.804584	-0.980724	-1.54919	-0.525096	-0.344926	-0.42223
Ophthalmic acid	No ID	HMDB05765	290.133	13.0655	0.703683	0.645345	1.11187	0.383921	0.466377	0.076677	-1.92812	-1.92812	-0.718287	0.543044	0.440286	0.203332
S-Adenosylmethionine	C00019	HMDB01185	399.144	7.08205	1.07792	0.772641	1.83702	-0.442186	-0.288556	0.687547	-1.3715	-1.29936	-1.17797	0.36452	-0.00168661	-0.158392
Cystathionine	C00542,C02291	HMDB00099	223.074	9.84038	1.21547	1.21999	1.48729	-0.406994	-0.816049	-0.261108	-0.930351	-1.53471	-1.12194	0.34932	0.371923	0.427164
Homoserinelactone	No ID	No ID	102.055	7.08205	1.90118	0.938809	1.25442	-0.483248	-0.551132	-1.40496	-0.705664	-0.88408	-0.882337	0.568899	0.182794	0.0653244
Fructose 1,6-diphosphate	C00354	HMDB01058	338.987	14.5201	2.16516	0.746484	0.74909	0.698966	-0.118296	-0.230247	-1.06261	-1.16692	-1.41861	0.102475	-0.322205	-0.143281
Dihydroxyacetone phosphate	C00111	HMDB01473	168.989	12.5833	2.10426	1.4826	0.0575924	0.775463	-0.407967	-0.511933	-0.522036	-1.0969	-1.32277	-0.262847	-0.183917	-0.111549
Biotin	C00120	HMDB00030	243.081	7.5877	1.31297	1.90896	0.917093	0.579918	0.295794	-0.256639	-1.2489	-0.978789	-0.883059	-0.75152	-0.310787	-0.585047
NAD+	C00003	HMDB00902	662.103	6.53814	1.09857	1.84677	1.26567	0.319457	0.301153	0.15197	-0.945993	-0.819911	-1.34777	-0.711571	-0.534497	-0.623836
1,3-Diaminopropane	C00986	HMDB00002	75.0918	4.39378	0.729476	1.97974	0.716502	0.273621	-0.0734754	0.605158	-1.12319	-1.38545	-1.52156	0.158007	-0.218827	-0.140001
Phosphorylcholine	C00588	HMDB01565	184.073	20.1428	1.46902	0.66224	1.71195	0.449829	0.299459	0.273631	-1.2451	-1.1323	-1.35787	-0.406218	-0.330491	-0.394144
Glucaric acid	C00767,C00818	HMDB00663	209.029	14.4659	1.70832	0.50642	0.791888	0.0164	0.93721	0.8195	-1.31894	-0.789871	-1.62191	0.0873371	-0.584323	-0.552031
Phosphoenolpyruvic acid	C00074	HMDB00263	166.975	21.0278	0.991134	0.510327	0.490863	0.937545	0.972943	1.31893	-0.821022	-1.2008	-1.37327	0.130624	-1.07005	-0.887223
Methionine sulfoxide	C02989	HMDB02005	166.053	11.6818	0.898603	0.109138	0.846828	1.09591	1.0609	1.36765	-1.23703	-1.18277	-1.07252	-0.644855	-0.627117	-0.614725
γ-Glu-2-aminobutyric acid	No ID	No ID	233.113	12.1508	1.17638	0.582307	1.2045	0.796289	0.740005	1.00243	-1.35329	-1.19403	-1.0853	-0.621889	-0.765034	-0.482374
Hypoxanthine	C00262	HMDB00157	137.046	11.0664	1.06515	0.811071	1.01288	0.891731	1.05868	0.784755	-1.25318	-1.18118	-1.08156	-0.559089	-0.804435	-0.74482
Threonic acid	C01620	HMDB00943	135.029	9.17672	1.08782	0.690466	0.746055	0.944281	1.28697	0.916549	-1.03789	-0.902338	-1.04707	-0.856673	-0.878508	-0.94965
2-Phosphoglyceric acid	C00631	HMDB03391	184.984	19.1684	1.55821	0.817749	0.95321	1.07712	0.607624	0.551093	-0.927502	-0.927502	-0.927502	-0.927502	-0.927502	-0.927502
3-Phosphoglyceric acid	C00197	HMDB00807	184.985	19.6797	1.66408	0.770342	1.05783	1.2799	0.35803	0.132783	-0.86902	-0.930679	-1.06899	-0.624563	-0.969491	-0.800219
Glycerol 3-phosphate	C00093	HMDB00126	171.006	12.0413	1.4391	1.13296	0.622826	1.12509	0.497363	0.422346	-1.06077	-1.22792	-1.47136	-0.350358	-0.626181	-0.5031
myo-Inositol 1-phosphate myo-Inositol 3-phosphate	C01177 C04006	HMDB00213 HMDB06814	259.021	10.1998	1.52276	0.909982	0.243494	1.19996	0.256136	1.00839	-1.14766	-1.25912	-1.27555	-0.633301	-0.396492	-0.428582
Gly-Leu	No ID	No ID	189.123	9.71806	1.1119	1.02033	0.327137	1.80275	0.315551	0.598445	-1.18527	-0.340086	-1.01195	-0.977223	-0.712489	-0.949103
ADP	C00008	HMDB01341	426.021	10.7733	1.51204	1.23564	0.796425	1.61914	-0.317242	-0.205171	-0.648527	-0.91301	-0.90188	-0.436785	-0.957175	-0.783446
N6-Methyl-2'-deoxyadenosine	C03795	No ID	266.123	10.1145	1.07648	0.897406	1.103	1.85031	-0.93528	-0.93528	-0.0959408	-0.095394	-0.059461	-0.93528	-0.93528	-0.93528
Ethanolamine	C00189	HMDB00149	62.0605	6.29737	1.93353	1.24528	0.258047	0.873158	-0.364297	-0.324035	-0.0175772	0.256466	-0.178235	-1.13629	-1.18987	-1.35618
UDP	C00015	HMDB00295	402.992	11.5599	1.94983	1.04041	0.80527	0.997681	-0.677106	-0.735884	0.238221	-0.0691509	-0.693904	-0.595798	-1.23229	-1.02729
AMP	C00020	HMDB00045	346.054	9.20245	1.97339	1.01948	0.107303	1.3859	-0.829556	-0.846719	0.476684	-0.220013	-0.801235	-0.565594	-1.00338	-0.696264
GMP	C00144	HMDB01397	362.049	9.08752	2.2889	1.30799	0.248683	0.685936	-0.744336	-0.62657	0.279093	-0.428659	-0.651838	-0.701837	-0.925052	-0.732312
UMP	C00105	HMDB00288	323.027	9.74475	2.369	0.690622	-0.15931	0.54105	-0.823674	-0.810992	1.03648	0.0718109	-0.616264	-0.641795	-0.908411	-0.748517
CMP	C00055	HMDB00095	322.043	9.50714	2.04955	1.14072	0.567879	-0.0564935	-0.935116	-0.935116	0.85335	0.240188	-0.119614	-0.935116	-0.935116	-0.935116
CDP	C00112	HMDB01546	402.008	11.3611	1.82438	1.20278	0.962817	-0.879756	-0.879756	-0.879756	0.60031	0.512816	0.175431	-0.879756	-0.879756	-0.879756
2,4-Dichlorophenoxyacetic acid	C03664	No ID	218.961	8.4274	1.61089	1.31924	1.45216	-0.853452	-0.853452	-0.853452	0.283033	0.257529	0.197852	-0.853452	-0.853452	-0.853452
2'-Deoxycytidine	C00881	HMDB00014	228.097	9.36705	1.43239	1.34794	1.47281	-0.876336	-0.876336	-0.876336	0.245402	0.433236	0.326234	-0.876336	-0.876336	-0.876336
Homoserine	C00263	HMDB00719	120.065	9.99793	1.38435	1.52896	1.40171	-0.844752	-0.847221	-0.838197	0.302576	0.282436	0.304013	-0.885225	-0.886155	-0.902488
Cytidine	C00475	HMDB00089	244.092	9.61243	1.33305	1.36391	1.41605	-0.881454	-0.797933	-0.93204	0.286201	0.353568	0.598127	-0.982532	-0.849258	-0.907686
Ethyl glucuronide	No ID	HMDB10325	221.065	7.47826	1.31529	1.57535	1.36691	-0.441497	-0.448533	-0.610006	0.170356	0.428569	0.0552686	-1.32062	-1.09813	-0.992954
Trigonelline	C01004	HMDB00875	138.055	10.376	1.52546	1.34535	1.52249	-0.476286	-0.462749	-0.493005	0.150704	0.174397	0.0897092	-1.10763	-1.12695	-1.14148
Pyridoxamine	C00534	HMDB01431	169.096	5.91661	1.29201	1.45189	1.57545	-0.541769	-0.809876	-0.399257	0.462909	-0.160819	0.235513	-0.755945	-1.13476	-1.21536
Adenine	C00147	HMDB00034	136.061	7.52862	1.15194	1.28204	1.6396	-0.692045	-0.971378	-0.835394	0.0454311	0.0642506	0.937692	-0.70677	-0.98466	-0.930703
Glucuronic acid	C00191	HMDB00127	193.034	8.04298	1.34113	0.872888	1.94243	-0.941034	-0.975521	-0.567702	0.432861	0.429582	-0.0488775	-0.743786	-0.694645	-1.04732
Malic acid	C00149,C00497,C00711	HMDB00156,HMDB00744	133.014	21.1815	1.7828	1.49339	1.61514	-0.738123	-0.662873	-0.732604	-0.276301	-0.176475	-0.441178	-0.591484	-0.651442	-0.620847
2,4-Diaminobutyric acid	C03283	HMDB06284	119.081	6.87361	1.69458	1.67312	1.46559	-0.624333	-0.702102	-0.516643	-0.0997854	-0.16345	-0.362985	-0.793988	-0.793521	-0.776485
Nicotinic acid	C00253	HMDB01488	124.039	9.93397	1.851	1.57413	1.36311	-0.183174	-0.560628	-0.747115	-0.180019	-0.279453	-0.317043	-0.824573	-0.881663	-0.814574
O-Succinylhomoserine	C01118	No ID	218.067	12.0106	1.46537	1.9353	1.5456	-0.549586	-0.549586	-0.549586	-0.549586	-0.549586	-0.549586	-0.549586	-0.549586	-0.549586
Asp	C00049,C00402,C16433	HMDB00191,HMDB06483	134.044	11.4631	1.66189	1.52511	1.63355	-0.210721	-0.191083	-0.20582	-0.877623	-0.900935	-0.805272	-0.491178	-0.595013	-0.542902
Ethanolamine phosphate	C00346	HMDB00224	140.011	7.96476	1.50662	1.72014	1.53514	-0.0874754	-0.0967442	-0.0762888	-0.772279	-0.732844	-0.830417	-0.770378	-0.724824	-0.670659
Guanine	C00242	HMDB00132	152.056	8.27074	1.7429	1.47869	1.58488	-0.169053	-0.33989	-0.0124114	-0.585472	-0.838385	-0.591266	-0.704306	-0.746081	-0.819601
3-Hydroxy-3-methylglutaric acid	C03761	No ID	161.045	15.4021	1.85118	1.39295	1.39842	-0.322289	0.0977224	-0.0527358	-0.452738	-0.494473	-0.479266	-0.947153	-0.96838	-1.02324
Citric acid	C00158	HMDB00094	191.019	26.1683	1.79099	1.14578	1.6805	-0.230603	0.117172	-0.0663487	-0.669569	-0.318429	-0.816689	-0.83842	-1.06241	-0.731971
Fumaric acid	C00122	HMDB00134	115.003	25.3837	1.78154	1.25084	1.57951	0.277203	-0.287149	-0.702181	-0.748303	-1.05817	-0.506069	-0.136795	-0.957555	-0.492861
GDP	C00035	HMDB01201	442.016	10.5463	1.35002	1.42614	1.53304	0.796231	-0.690364	0.0613217	-0.735185	-0.996651	-0.426425	-0.584285	-1.11073	-0.623104
cis-Aconitic acid	C00417	HMDB00072	173.009	28.051	2.03895	1.04615	1.08583	0.493927	-0.0560475	0.262508	-0.817772	-0.4506	-0.600889	-1.09209	-0.9981	-0.911868
Pyridoxine	C00314	HMDB00239	170.081	8.5941	1.18727	1.09439	1.47412	0.39395	0.796032	0.497041	-0.599153	-0.886451	-0.762972	-0.880045	-1.1087	-1.20548
UDP-glucuronic acid	C00167	HMDB00935	579.027	10.9314	1.14362	0.965261	1.94193	0.28531	-0.249395	0.223034	0.0115216	-0.235628	-0.372884	-1.23083	-1.2971	-1.18485
Azetidine 2-carboxylic acid	C08267	No ID	102.055	8.81278	1.02548	1.47415	1.1459	0.405067	0.330453	0.5087	-0.16762	-0.253282	-0.328225	-1.34692	-1.31455	-1.47916
Pipecolic acid	C00408	HMDB00070,HMDB00716,HMDB05960	130.086	10.1795	1.12495	1.87117	1.19373	0.327841	0.0951182	0.361684	-0.519619	-0.568449	-0.602551	-1.02936	-1.08445	-1.17007
Choline	C00114	HMDB00097	104.107	6.80318	1.40006	1.71596	0.912974	0.612752	-0.159535	-0.0740742	-0.155305	-0.115588	-0.424749	-1.16501	-1.1407	-1.40679
Mevalonic acid	C00418,C02104	HMDB00227	147.066	8.48161	1.47236	1.49721	1.11631	-0.204378	0.018623	-0.0935647	0.108633	-0.13086	0.167437	-1.35558	-1.17797	-1.41822
2-Aminoadipic acid	C00956	HMDB00510	162.075	10.8083	1.20564	0.713875	0.748992	-0.0406009	0.0303526	0.182788	0.121766	0.946298	0.69064	-1.53325	-1.53325	-1.53325
Noradrenaline	C00547	HMDB00216	170.08	9.19858	1.20485	0.399249	0.793763	0.717408	1.06445	0.604876	-0.263101	-0.0544202	0.00718827	-1.49142	-1.49142	-1.49142
Betaine	C00719	HMDB00043	118.086	11.1693	0.407728	-1.56411	1.57662	0.387991	1.02016	1.06781	-0.825392	0.44121	-0.0594712	-1.37625	-0.208465	-0.867826
S-Nitrosoglutathione	No ID	HMDB04645	337.082	13.2727	-0.288675	-0.288675	-0.288675	-0.288675	3.17543	-0.288675	-0.288675	-0.288675	-0.288675	-0.288675	-0.288675	-0.288675
Ascorbic acid	C00072	HMDB00044	175.023	8.42191	-0.468621	-0.383157	-0.412589	-0.329339	2.15166	2.12585	-0.468621	-0.468621	-0.411491	-0.397827	-0.468621	-0.468621
3-Methylhistidine	C01152	HMDB00479	170.092	7.44985	0.864915	-0.461283	-0.0920978	0.584225	0.807885	1.86868	-0.282075	-2.06131	-0.718894	-0.188202	0.392292	-0.714134
SDMA	No ID	HMDB03334	203.15	7.75372	0.594069	0.350928	0.834918	1.63867	0.176074	1.1007	-1.35452	-1.39412	-1.31647	-0.172466	0.126859	-0.584642
Nicotinamide	C00153	HMDB01406	123.055	7.36092	-0.011315	-0.593234	0.590923	1.79921	0.818847	1.24513	-0.770428	-1.5396	-1.33891	-0.167133	-0.183564	0.150074
myo-Inositol 2-phosphate	No ID	No ID	259.021	10.4131	0.160221	-0.199904	0.863155	1.03533	1.11904	1.21365	-1.41884	-1.63151	-1.23757	0.379166	-0.172597	-0.110142
S-Carboxymethylcysteine	C03727	No ID	180.031	12.9147	0.274091	0.431789	0.497115	0.916522	0.850583	1.20873	-1.56424	-1.56424	-1.56424	0.152363	0.0435549	0.317976
Met	C00073,C00855,C01733	HMDB00696	150.058	10.616	0.0730467	1.02584	0.613569	1.25829	1.08576	0.744611	-1.33396	-1.22847	-1.68968	-0.165732	-0.240283	-0.143003
Uridine	C00299	HMDB00296	245.076	21.6658	0.521666	0.712018	-0.0708216	1.24644	0.979502	1.47285	-0.654479	-1.70564	-1.31183	-0.351445	-0.430228	-0.408031
Gly-Gly	C02037	HMDB11733	133.06	8.33835	0.293672	0.316071	-0.0338296	1.07114	1.24348	1.62502	-1.36762	-1.33641	-1.28092	0.0291534	-0.170797	-0.388953
Glutathione (GSH)	C00051	HMDB00125	308.09	13.0814	0.207775	0.345031	0.398916	1.16023	1.33666	1.25362	-1.40502	-1.34452	-1.45144	-0.191342	-0.130846	-0.179076
Thiamine	C00378	HMDB00235	265.111	6.56417	0.150455	0.707267	0.454222	1.1178	1.0833	1.34734	-1.39046	-1.3285	-1.47721	-0.273303	-0.217293	-0.173621
Sucrose 6'-phosphate	C02591	No ID	421.073	8.57338	0.31958	0.414391	0.388823	0.990228	1.41839	1.46358	-1.32066	-1.26026	-1.29801	-0.444676	-0.325431	-0.345958
cCMP 2',3'-cCMP	C00941 C02354	No ID HMDB11691	304.033	7.57721	0.0608727	-0.0598216	0.219848	1.08738	1.66124	1.68665	-1.07495	-1.07495	-1.07495	-0.458335	-0.547743	-0.425262
γ-Glu-Cys	C00669	HMDB01049	251.069	12.6652	0.550278	-0.134592	-0.0566675	1.58149	1.49031	1.20702	-1.11788	-1.13103	-1.22129	-0.315174	-0.509019	-0.343456
GDP-mannose GDP-galactose	C00096 C02280	HMDB01163 No ID	604.07	8.2379	-0.0305153	-0.015136	0.10771	1.59639	1.38046	1.33671	-1.28393	-1.22662	-1.19595	-0.318554	-0.17241	-0.178154
Xanthine	C00385	HMDB00292	151.025	8.11948	-0.186134	-0.0233354	-0.278968	1.5521	1.53844	1.5119	-1.01895	-1.08201	-1.15802	-0.325303	-0.385696	-0.144026
Glutaric acid	C00489	HMDB00661	131.035	16.4279	-0.549952	-0.549952	-0.549952	1.56682	1.46601	1.91673	-0.549952	-0.549952	-0.549952	-0.549952	-0.549952	-0.549952
N-Methylnorsalsolinol	No ID	HMDB01189	180.102	8.84003	-0.548444	-0.548444	-0.548444	1.33651	1.68043	1.91906	-0.548444	-0.548444	-0.548444	-0.548444	-0.548444	-0.548444
Cys	C00097,C00736,C00793	HMDB00574,HMDB03417	122.027	11.2091	-0.604803	-0.568759	-0.578343	1.51969	1.71896	1.69908	-0.682207	-0.679333	-0.675204	-0.346561	-0.411031	-0.391484
2-Isopropylmalic acid	C02504	HMDB00402	175.06	13.7121	-0.950195	-0.275746	-1.00007	1.84647	1.67188	1.04876	-0.232874	-0.816058	-0.952726	0.0398058	-0.102875	-0.276371
N6-Methyllysine	C02728	HMDB02038	161.128	7.06535	-0.646532	-0.650617	-0.865765	1.62584	1.13841	1.69069	-0.668667	-0.386186	-1.28597	0.0658066	0.413943	-0.430953
Cystine	C00491,C01420	HMDB00192	241.031	10.9141	-0.761779	-0.890159	-0.890159	2.06962	0.775352	1.44801	-0.643862	-0.729623	-0.890159	0.0775001	0.134953	0.300302
N-Acetylneuraminic acid	C00270	HMDB00230	308.097	7.115	-0.859467	-0.859467	-0.859467	1.30213	1.48515	1.54271	-0.859467	-0.859467	-0.859467	0.0812475	0.339492	0.406079
Phe	C00079,C02057,C02265	HMDB00159	166.086	10.9941	-0.747383	-0.76939	-0.764608	1.58328	1.51743	1.49675	-0.864195	-0.850657	-0.850287	0.108132	0.0786421	0.0622845
ADMA	C03626	HMDB01539	203.15	7.59899	-0.626587	-0.312104	-0.470971	1.55674	1.45663	1.64506	-0.943885	-1.03895	-1.02046	-0.0331152	-0.0796129	-0.132733
GABA	C00334	HMDB00112	104.071	7.5527	-0.425472	-0.154959	-0.437425	1.56158	1.46341	1.40105	-1.15305	-1.20494	-1.12741	0.0873892	0.00958898	-0.0197595
Xylulose 5-phosphate	C00231,C03291	HMDB00868	229.011	10.7062	-0.133391	-0.026972	-0.322882	1.6032	1.39412	1.19715	-1.20906	-1.22922	-1.3508	0.26808	0.0511424	-0.24137
Glucose 1-phosphate	C00103	HMDB01586	259.021	10.0702	-0.189567	-0.0305199	-0.370887	1.30283	1.36159	1.27757	-1.35652	-1.29802	-1.38884	0.128584	0.202045	0.361724
Trp	C00078,C00525,C00806	HMDB00929	205.097	10.9246	-0.120324	-0.377156	-0.311906	1.10438	1.43994	1.4708	-1.22629	-1.21478	-1.45628	0.366018	0.197575	0.128015
Tyrosine methyl ester	C03404	No ID	196.095	9.25043	-0.247012	-0.148181	-0.38458	1.49533	1.1741	1.33344	-0.711451	-1.50975	-1.50975	0.189945	0.494428	-0.176524
Ribose 5-phosphate	C00117	HMDB01548	229.011	10.4893	-0.241649	-0.168278	-0.765946	1.27654	1.17317	0.952651	-1.09732	-1.35775	-1.39921	1.13118	0.198723	0.297891
Ribulose 5-phosphate	C00199,C01101	HMDB00618	229.011	10.8385	-0.393547	-0.217811	-0.430811	0.66348	1.31454	1.35554	-1.28982	-1.44445	-1.29526	0.913082	0.365061	0.460002
Uric acid	C00366	HMDB00289	167.02	8.83925	-0.710301	-0.344211	-0.646551	1.21651	1.39488	1.10504	-1.00071	-1.37602	-1.23862	0.564633	0.398388	0.636963
Gly	C00037	HMDB00123	76.0398	8.28092	-0.452453	-0.322867	-0.407425	1.32671	1.06573	1.2174	-1.26259	-1.3043	-1.42211	0.550593	0.419646	0.591663
N6-Acetyllysine	C02727	HMDB00206	189.123	11.3361	-0.566588	-0.482747	-0.141192	1.5968	1.35355	1.10925	-1.63695	-0.481939	-1.21702	-0.0711963	-0.0990188	0.637057
Pimelic acid	C02656	HMDB00857	159.066	13.6046	-0.709076	-0.217717	0.160672	2.07347	1.54426	0.727488	-1.1925	-0.431029	-0.63773	-0.906353	0.175094	-0.58657
Sulfotyrosine	No ID	No ID	260.022	8.3106	0.385536	0.244001	-0.743316	2.12014	1.10721	0.460778	-1.39998	-0.941896	-1.08912	-0.457223	0.0719091	0.241957
NADP+	C00006	HMDB00217	742.07	9.30815	0.744609	0.991117	-0.567526	1.46446	-0.0746425	1.1142	-0.835216	-1.37462	-1.72865	0.265864	-0.227218	0.227623
Pantothenic acid	C00864	HMDB00210	218.102	7.61432	0.351786	0.570753	-0.813431	0.506653	1.34896	-0.8254	-1.12146	-1.2974	-1.33521	0.627185	1.13323	0.854333
Arginine ethyl ester	C01404	No ID	203.15	6.19649	0.121087	-0.0544789	-1.18725	0.689321	0.977332	-1.18725	-1.18725	-1.18725	-0.347927	1.18037	1.18135	1.00194
6-Phosphogluconic acid	C00345	HMDB01316	275.016	14.61	-0.370663	-1.18107	-0.998414	0.374127	0.621496	0.240155	-0.57756	-0.716343	-1.06586	2.18125	0.62006	0.872826
Tyr	C00082,C01536,C06420	HMDB00158	182.081	11.2546	-0.786016	-0.936381	-0.73911	0.456768	0.2462	0.195889	-0.964393	-0.646465	-1.07678	1.59755	1.13484	1.5179
S-Adenosylhomocysteine	C00021	HMDB00939	385.128	8.69322	-0.803959	-0.962723	-0.684363	0.277101	0.150195	0.255913	-0.90472	-0.825129	-0.894871	1.62537	1.49081	1.27638
Asn	C00152,C01905,C16438	HMDB00168	133.061	10.4047	-0.891092	-0.870181	-0.900777	0.281856	0.216789	0.250604	-0.81454	-0.839371	-0.815853	1.43638	1.39802	1.54817
Guanosine	C00387	HMDB00133	284.098	12.4233	-0.808123	-1.02548	-0.989696	0.296066	0.305585	0.289735	-0.697972	-0.743863	-0.914131	1.29262	1.40264	1.59263
Ile	C00407,C06418,C16434	HMDB00172	132.101	10.1221	-0.954019	-0.920015	-0.987163	0.529684	0.632305	0.515357	-0.877191	-0.864146	-0.92627	1.30696	1.23105	1.31345
5-Amino-4-oxovaleric acid	C00430	HMDB01149	132.065	7.9557	-0.899518	-0.936563	-0.876158	0.466299	0.672292	0.595294	-0.959378	-0.931364	-0.942048	1.32708	1.22546	1.2586
Inosine	C00294	HMDB00195	269.087	19.1947	-1.03526	-1.03526	-0.85542	0.489011	0.732328	0.718992	-1.03526	-0.793335	-0.829576	1.32214	1.15975	1.16187
2-Amino-2-methyl-1,3-propanediol	C11260	No ID	106.086	7.89642	-0.866336	-0.886864	-0.924577	0.57949	0.761093	0.836264	-1.00986	-0.995049	-0.972668	1.19904	1.1082	1.17127
5-Oxoproline	C01879	HMDB00267	128.035	9.41942	-0.836398	-1.00257	-0.899744	0.573968	0.674056	0.614449	-0.91039	-1.02856	-0.874912	1.23953	0.967301	1.48327
Ala	C00041,C00133,C01401	HMDB00161,HMDB01310	90.0552	8.9527	-1.10178	-1.00802	-1.08245	0.775347	0.494513	0.676361	-0.80247	-0.732705	-0.848963	1.19131	1.20635	1.2325
Agmatine	C00179	HMDB01432	131.129	5.14222	-1.25043	-0.916327	-1.09826	0.516586	0.702061	0.796901	-0.843404	-0.789528	-0.665722	1.30158	1.13577	1.11078
Putrescine	C00134	HMDB01414	89.1078	4.59572	-1.09152	-0.266195	-1.08197	0.728486	0.740985	0.798681	-1.06132	-1.26393	-0.760808	1.12145	1.00702	1.12913
Sedoheptulose 7-phosphate	C05382	HMDB01068	289.032	9.55175	-0.55028	-0.495238	-0.531352	0.772509	0.373529	0.816499	-1.0981	-1.24928	-1.43282	0.895917	1.14228	1.35634
UDP-N-acetylglucosamine	C00043	HMDB00290	606.074	8.39606	-0.458183	-0.434477	-0.564975	0.707323	0.3121	0.651372	-1.33446	-1.26442	-1.23124	1.20439	1.24965	1.16292
Leu	C00123,C01570,C16439	HMDB00687	132.101	10.2324	-0.517271	-0.230939	-0.43488	0.561271	0.448529	0.766201	-1.28448	-1.3825	-1.36681	1.19736	1.18092	1.0626
N-Acetylglucosamine 6-phosphate	C00357	HMDB01062	300.048	9.10035	-0.390513	-0.137445	-0.400438	0.946786	0.341884	0.981649	-1.38959	-1.3912	-1.43597	0.98242	0.886525	1.0059
Gluconic acid	C00257	HMDB00625	195.05	8.09719	-0.524488	-0.730894	-0.662912	0.80325	0.91511	0.688363	-1.42028	-0.833339	-1.32625	1.30786	0.999251	0.784332
Spermine	C00750	HMDB01256	203.223	4.43976	-0.653127	-0.459205	-0.664022	0.375513	0.792221	0.414869	-1.09173	-1.04087	-1.42037	1.22014	1.32498	1.2016
β-Ala	C00099	HMDB00056	90.0551	7.29142	-0.656274	-0.689205	-0.667897	0.594594	0.466514	0.577941	-1.16736	-1.10835	-1.15308	1.28842	1.24329	1.27141
Lys	C00047,C00739,C16440	HMDB00182,HMDB03405	147.112	6.8495	-0.844866	-0.696605	-0.889945	0.823182	0.56877	0.684332	-0.975457	-1.10438	-1.09033	1.22247	1.02187	1.28095
3-Hydroxybutyric acid	C01089,C03197	HMDB00011,HMDB00357,HMDB00442	103.04	9.40653	-0.759404	-0.756912	-0.770219	0.819841	0.804267	0.694525	-1.12685	-1.13411	-1.09838	1.13358	1.06296	1.13071
N-Acetylglucosamine 1-phosphate	C04256	HMDB01367	300.048	9.47548	-0.673488	-0.639073	-0.743113	0.727674	0.616398	0.677075	-1.15339	-1.1611	-1.17799	1.18376	1.12107	1.22217
Spermidine	C00315	HMDB01257	146.165	4.49475	-0.705832	-0.477171	-0.619839	0.73414	0.86179	0.702791	-1.16507	-1.23436	-1.32477	1.10677	1.09875	1.0228
N8-Acetylspermidine	C01029	HMDB02189	188.175	6.38537	-0.911656	-0.596192	-0.534348	0.933841	0.869358	0.783432	-1.12569	-1.14949	-1.23653	1.23551	0.598663	1.1331
S-Methylmethionine	C03172	No ID	164.073	7.26642	-0.924565	-0.708591	-0.681293	0.738551	1.05459	1.01724	-1.09599	-1.11978	-1.13919	0.893209	1.0256	0.940216
4-Guanidinobutyric acid	C01035	HMDB03464	146.092	8.24202	-0.934352	-0.953401	0.288106	1.09355	1.01325	0.636938	-1.13826	-1.24714	-1.24533	0.757402	0.999076	0.730165
Glycerophosphocholine	C00670	HMDB00086	258.11	21.2159	-0.419743	-1.01475	-0.196421	1.05627	0.868786	0.735234	-1.33257	-1.21124	-1.22418	0.743843	0.823999	1.17078
N6,N6,N6-Trimethyllysine	C03793	HMDB01325	189.159	7.14503	-0.57401	-0.982642	-0.41604	0.873384	0.903977	1.29006	-1.18503	-1.25438	-1.10889	0.705947	0.708293	1.03932
Thr	C00188,C00820	HMDB00167	120.065	10.4362	-0.461177	-0.951319	-0.594215	1.39446	1.13574	1.44294	-0.907683	-1.20506	-1.16173	0.404958	0.364131	0.538965
O-Acetylserine	C00979	HMDB03011	148.06	12.5039	-0.653491	-0.771747	-0.690487	1.31442	1.3133	1.2327	-1.09179	-1.10565	-1.12537	0.419964	0.561392	0.596755
N-Acetylputrescine	C02714	HMDB02064	131.118	8.40694	-0.79198	-0.915297	-0.716577	1.30864	1.18729	1.09566	-0.999719	-1.08025	-1.0911	0.703718	0.683449	0.616154
Hypotaurine	C00519	HMDB00965	110.027	17.79	-0.842636	-0.897201	-0.476275	1.07544	1.21517	1.24834	-1.06225	-1.00276	-1.25282	0.649147	0.807271	0.538574
2-Aminobutyric acid	C02261,C02356	HMDB00452	104.071	9.57721	-0.925655	-0.987297	-0.923509	1.18924	1.22436	1.41302	-0.930051	-0.809287	-0.95658	0.548012	0.572831	0.584914
Homocysteine	C00155,C05330	HMDB00742	136.042	10.393	-0.927487	-0.927487	-0.927487	1.18969	1.33542	1.24477	-0.927487	-0.927487	-0.927487	0.661206	0.639205	0.494621
2-Deoxyribose 1-phosphate	C00672	HMDB01351	213.016	10.8618	-0.919541	-0.919541	-0.919541	1.67024	0.998409	0.876602	-0.919541	-0.919541	-0.919541	0.59376	0.875407	0.502828
N5-Ethylglutamine	C01047	No ID	175.108	11.3844	-0.952297	-0.952297	-0.952297	1.2178	1.02381	0.919288	-0.952297	-0.952297	-0.952297	0.803555	0.816814	0.932506
Val	C00183,C06417,C16436	HMDB00883	118.086	9.92842	-0.908261	-0.847038	-0.889415	1.10066	0.970939	1.0886	-1.00977	-1.02159	-1.04118	0.863811	0.835166	0.858081
His	C00135,C00768,C06419	HMDB00177	156.076	7.25714	-0.91983	-0.960823	-0.867309	1.06129	0.937838	1.10167	-0.958516	-1.03519	-0.982442	0.933995	0.799033	0.890279
N-Methylaniline	C02299	No ID	108.08	7.361	-0.953371	-0.953371	-0.953371	0.975405	0.822099	0.95295	-0.953371	-0.953371	-0.953371	0.77406	1.12412	1.07159
o-Hydroxybenzoic acid	C00805	HMDB01895	137.024	10.3414	-0.951548	-0.951548	-0.951548	0.983897	1.13835	0.872707	-0.951548	-0.951548	-0.951548	1.12028	0.706751	0.887301
Cysteine glutathione disulfide	C05526	HMDB00656	427.095	11.5446	-0.921367	-1.14669	-1.03684	1.17843	0.561971	1.0955	-0.786286	-0.909299	-0.844668	1.01616	0.72653	1.06656
N-Ethylglycine	C11735	No ID	104.071	9.93727	-0.936114	-0.936114	-0.936114	0.861362	0.848979	1.53639	-0.936114	-0.936114	-0.936114	0.804767	0.630286	0.934899
Thiaproline	No ID	No ID	134.027	13.8062	-0.859201	-0.904273	-0.805308	0.325077	1.42855	1.7797	-0.959184	-0.885392	-0.832208	0.304752	0.673182	0.734299
Mucic acid	C00879,C01807	HMDB00639	209.029	13.9452	-1.05577	-0.204196	-1.34047	0.740179	0.837688	1.53831	-1.04144	-0.135913	-1.27025	0.63095	0.165715	1.13519
Hydroxyproline	C01015,C01157	HMDB06055,HMDB00725	132.065	11.9283	-0.763211	-0.608347	-0.320485	0.197706	0.364203	0.223176	-1.25269	-0.930585	-1.07782	1.39693	0.976127	1.795
Gln	C00064,C00303,C00819	HMDB00641,HMDB03423	147.076	10.6429	-0.680214	-0.504816	-0.605478	0.18462	-0.027615	0.0882871	-0.982323	-0.966272	-1.04404	1.59309	1.39874	1.54602
Pro	C00148,C00763,C16435	HMDB00162,HMDB03411	116.07	10.7198	-0.297131	-0.260368	-0.274466	-0.0996532	-0.092149	-0.0882059	-1.13338	-1.13646	-1.1458	1.43295	1.47114	1.62352
Homocysteic acid	C16511	HMDB02205	182.012	9.42952	-0.116692	-0.0250428	-0.234962	0.256199	-0.153858	0.366703	-1.19568	-1.4634	-1.36602	1.439	1.45835	1.03541
Ala-Ala	C00993	HMDB03459	161.091	9.20287	-0.314971	-0.76461	0.90004	1.02013	0.700001	0.318805	-1.68628	-0.351843	-1.78126	1.08596	0.730533	0.143479
3-Aminoisobutyric acid	C03284,C05145	HMDB03911	104.071	7.79729	-0.378725	-0.273459	0.11921	1.46337	0.743808	0.205582	-1.48498	-1.37447	-1.38279	0.801879	0.494361	1.06621
Succinic acid	C00042	HMDB00254	117.019	20.9225	0.564688	0.169031	-0.129848	0.888449	0.825967	0.570611	-1.59291	-1.40159	-1.75098	0.638411	0.36289	0.855285
Histidinol	C00860	HMDB03431	142.097	5.36453	0.527533	0.191915	0.156458	0.437933	0.445568	1.41219	-1.65057	-1.41604	-1.60788	0.603289	0.139663	0.759943
Glucose 6-phosphate	C00668,C01172,C00092	HMDB01401	259.021	9.82104	0.131465	0.407402	0.268809	0.512637	0.460201	0.605578	-1.6465	-1.50578	-1.69746	0.705038	0.875945	0.882668
Arg	C00062,C00792	HMDB00517,HMDB03416	175.118	7.07927	0.0803312	0.14084	-0.0484455	0.633656	0.596252	0.708971	-1.50575	-1.68126	-1.51653	1.07966	0.689953	0.822322
Fructose 6-phosphate	C05345,C00085	HMDB00124	259.021	9.90566	-0.108196	0.293757	0.00189402	0.402374	0.249294	0.568098	-1.52881	-1.51196	-1.51267	1.28244	1.10829	0.7555
Nω-Methylarginine	No ID	No ID	189.134	7.40352	0.129774	0.0965386	0.67029	0.407563	0.120591	0.375779	-1.57389	-1.50684	-1.61773	1.00113	0.812814	1.08398
Ser	C00065,C00716,C00740	HMDB00187,HMDB03406	106.05	9.91265	0.470047	0.84579	0.63283	0.0578473	-0.279535	0.130699	-1.54355	-1.52991	-1.52698	0.875861	0.935826	0.931078
UDP-glucose UDP-galactose	C00029 C00052	HMDB00286 HMDB00302	565.047	8.60657	0.362424	0.803509	1.04797	-1.62245	0.78711	0.871096	-1.47867	-1.25812	-0.84742	0.538409	0.298535	0.497611
GTP	C00044	HMDB01273	521.983	11.3486	-0.892254	0.110902	1.33853	-0.87561	0.47386	1.42651	-1.48252	-1.08411	-0.798617	0.168684	0.683078	0.93154
3-Hydroxypropionic acid	C01013	HMDB00700	89.0246	10.414	-0.365988	0.345428	1.70766	0.226395	0.846417	0.613586	-1.43772	-1.61677	-0.858869	-0.44124	-0.053446	1.03454
ATP	C00002	HMDB00538	505.987	11.6518	-0.466406	0.166063	1.07828	0.168319	0.968366	1.79093	-1.56309	-1.34102	-1.05406	-0.0631872	0.236063	0.0797462
Acetyl CoA_divalent	C00024	HMDB01206	403.554	10.1815	-0.638092	-0.250264	0.0800486	0.590703	1.13096	1.42941	-1.67643	-1.67643	-0.581409	0.39816	0.489028	0.70431
N-Acetylglucosamine	C00140	HMDB00215	222.097	21.6289	-0.54745	-0.54745	-0.54745	-0.54745	-0.54745	1.28006	-0.54745	-0.54745	-0.54745	1.90678	1.74021	-0.54745
Riboflavin	C00255	HMDB00244	377.144	21.4984	-0.602236	-0.602236	-0.602236	-0.602236	-0.602236	-0.0596321	-0.602236	-0.602236	-0.602236	1.94789	1.39658	1.53305
1-Methyladenosine	C02494	HMDB03331	282.118	9.88117	-0.978906	-0.628786	-0.934757	0.313547	0.326694	-0.202557	-0.942789	-0.855413	-0.412263	1.11592	1.16784	2.03147
2-Oxoisovaleric acid	C00141	HMDB00019	115.04	10.1222	-1.1923	-1.1923	-1.1923	0.12479	0.0501026	-0.102952	-0.492262	-0.0150392	-0.236102	0.90562	1.64732	1.69542
4-Methyl-2-oxovaleric acid 3-Methyl-2-oxovaleric acid	C00233 C00671,C03465	HMDB00695 HMDB00491	129.055	9.48281	-1.05353	-0.819786	-1.24387	0.0365048	-0.16325	-0.0767218	-0.539243	0.033887	-0.674114	1.19608	1.62364	1.68041
IMP	C00130	HMDB00175	347.038	9.48971	-0.754076	-0.754076	-0.754076	-0.21176	-0.318066	-0.302871	-0.525508	-0.526036	-0.570775	0.865682	2.00009	1.85148
Pyruvic acid	C00022	HMDB00243	87.0086	12.798	-0.831051	-0.623412	-0.462446	-0.640562	-0.79326	-0.931595	-0.247048	0.194373	-0.0297158	0.507473	1.88978	1.96747
2'-Deoxyguanosine	C00330	HMDB00085	268.104	11.414	-0.365062	-1.33643	-1.06176	-0.107165	-1.01757	-0.284321	0.432242	-0.759582	0.288419	1.30083	1.29517	1.61523
N-Acetylglutamic acid	C00624	HMDB01138	188.056	13.116	-0.887168	-0.947718	-1.29129	-0.696576	-0.632868	-0.803527	0.780171	0.797681	-0.0301924	0.86543	1.23452	1.61153
Pyridoxal	C00250	HMDB01545	168.066	8.72845	-0.447121	-1.73106	-0.752185	-0.926476	-0.77347	-0.596751	1.32604	0.839376	0.54054	0.252062	1.26117	1.00788
Citrulline	C00327	HMDB00904	176.102	10.9636	-1.26244	-1.33392	-1.1477	-0.656584	-0.812654	-0.259058	0.986457	1.24294	0.807303	0.833209	0.841021	0.761425
Ornithine	C00077,C00515,C01602	HMDB00214,HMDB03374	133.097	6.77539	-1.32872	-1.14105	-1.15573	-0.62309	-0.701654	-0.646376	0.933014	1.04925	1.10979	0.853231	0.781496	0.869831
N-Acetylornithine	C00437	HMDB03357	175.108	9.50679	-1.30315	-1.52934	-1.56066	-0.153634	-0.269507	-0.092352	0.676142	1.13232	1.09011	0.970799	0.441134	0.598144
3-Ureidopropionic acid	C02642	HMDB00026	131.045	9.17482	-1.9179	-0.997124	-1.34393	-0.162503	0.146837	0.121769	0.514611	0.980197	-0.211174	1.49967	0.711409	0.658132
Xanthosine	C01762	HMDB00299	283.067	7.57942	-1.58476	-1.3954	-1.66787	0.736575	1.07071	0.522733	0.20406	0.918801	-0.224931	0.762473	0.506838	0.150758
Glucosamine	C00329	HMDB01514	180.086	9.23734	-1.45866	-1.45866	-1.45866	1.06995	-0.139859	0.679838	1.01544	0.78323	-0.441662	-0.039167	0.948336	0.499883
XMP	C00655	HMDB01554	363.033	12.5392	-1.39099	-0.518324	-1.8258	0.0498829	1.18214	1.50148	0.304454	0.415838	-0.856306	-0.0722815	0.795369	0.414549
Malonic acid	C00383	HMDB00691	103.003	31.521	-1.35472	-1.13434	-1.23027	1.20217	1.37577	1.58991	-0.257221	0.417412	-0.39575	0.106735	-0.299747	-0.0199511
Argininosuccinic acid	C03406	HMDB00052	291.129	9.36593	-1.5045	-1.50361	-0.981627	1.15921	0.10554	1.79409	0.155066	0.835464	-0.385883	0.250964	0.00965806	0.0656259
N,N-Dimethylglycine	C01026	HMDB00092	104.071	10.8568	-0.671782	-0.671782	-0.671782	1.45695	-0.671782	1.01396	-0.671782	-0.671782	1.56158	1.34176	-0.671782	-0.671782
Isopropanolamine	C03194,C05771	No ID	76.0759	6.98014	-0.445884	1.02504	-1.78506	-0.0706869	0.91799	0.191158	-0.891365	0.788695	1.80892	-0.757505	-0.627302	-0.154006

## Sheet: TableS6
Supplementary Table S6. Differentially accumulated metabolites in the P. nigra cells from the 4-day and 7-day treatments with 2,4-D and BA.
ID	HMT DB †			m/z	MT	Relative Area												Comparative Analysis
	Compound name	KEGG ID	HMDB ID			4-day						7-day						BA 4-day / 2,4-D 4-day			BA 7-day / 2,4-D 7-day
						2,4-D			BA			2,4-D			BA
						2,4-D 4d	2,4-D 4d	2,4-D 4d	BA 4d	BA 4d	BA 4d	2,4-D 7d	2,4-D 7d	2,4-D 7d	BA 7d	BA 7d	BA 7d	Ratio	p-value ||		Ratio	p-value ||
A_0084	IMP	C00130	HMDB00175	347.038	9.48971	N.D.	N.D.	N.D.	3.59429e-05	2.88973e-05	2.99044e-05	1.51487e-05	1.51137e-05	1.21486e-05	0.000107352	0.000182537	0.000172687	1<	N.A.		10.907	0.027042	*
A_0011	2-Oxoisovaleric acid	C00141	HMDB00019	115.04	10.1222	N.D.	N.D.	N.D.	3.09367e-05	2.91824e-05	2.55873e-05	1.6443e-05	2.76523e-05	2.24598e-05	4.92773e-05	6.66989e-05	6.78287e-05	1<	N.A.		2.7617	0.0098836	**
C_0037	Cys	C00097, C00736, C00793	HMDB00574, HMDB03417	122.027	11.2091	0.000217659	0.000303364	0.000280576	0.00526922	0.00574303	0.00569577	3.36115e-05	4.04454e-05	5.0263e-05	0.0008317	0.000678407	0.000724883	20.8434	0.00059517	***	17.9777	0.0038045	**
C_0109	Cystine	C00491, C01420	HMDB00192	241.031	10.9141	1.90884e-05	N.D.	N.D.	0.000440079	0.000247639	0.000347654	3.6621e-05	2.38694e-05	N.D.	0.000143878	0.00015242	0.000177005	18.0803	N.A.		5.21628	0.0017543	**
C_0052	Thiaproline	No ID	No ID	134.027	13.8062	8.05827e-05	6.30642e-05	0.00010153	0.000540885	0.000969782	0.00110627	4.17214e-05	7.04028e-05	9.10741e-05	0.000532986	0.000676186	0.000699941	10.6737	0.042892	*	9.39532	0.0054113	**
C_0121	Inosine	C00294	HMDB00195	269.087	19.1947	N.D.	N.D.	5.66142e-05	0.000479854	0.000556453	0.000552254	N.D.	7.61592e-05	6.47501e-05	0.000742132	0.00069101	0.000691678	9.35314	N.A.		10.0529	0.00023734	***
C_0022	2-Amino-2-methyl-1,3-propanediol	C11260	No ID	106.086	7.89642	5.22358e-05	4.83079e-05	4.10915e-05	0.000328896	0.000363645	0.000378029	2.47731e-05	2.76066e-05	3.18892e-05	0.000447447	0.000430064	0.000442132	7.55865	0.0014514	**	15.6599	1.9146e-05	***
C_0015	2-Aminobutyric acid	C02261, C02356	HMDB00452	104.071	9.57721	0.000207057	0.000179475	0.000208018	0.0011534	0.00116911	0.00125353	0.000205091	0.000259128	0.00019322	0.000866472	0.000877577	0.000882984	6.01471	0.00040156	***	3.99586	0.00053542	***
C_0133	Cysteine glutathione disulfide	C05526	HMDB00656	427.095	11.5446	0.000182911	0.000110932	0.000146024	0.000853682	0.000656756	0.000827188	0.000226062	0.000186766	0.000207412	0.000801844	0.000709324	0.000817945	5.31439	0.0051552	**	3.75518	0.0015656	**
C_0065	O-Acetylserine	C00979	HMDB03011	148.06	12.5039	0.000445176	0.000369947	0.000421641	0.00169708	0.00169637	0.00164509	0.000166347	0.000157532	0.000144988	0.00112806	0.00121804	0.00124053	4.07397	2.758e-06	***	7.64956	0.00079101	***
C_0075	Phe	C00079, C02057, C02265	HMDB00159	166.086	10.9941	0.00361256	0.00351012	0.00353238	0.0144621	0.0141555	0.0140593	0.00306879	0.00313181	0.00313353	0.00759508	0.0074578	0.00738166	4.00532	5.1748e-05	***	2.4035	4.6363e-05	***
C_0044	5-Amino-4-oxovaleric acid	C00430	HMDB01149	132.065	7.9557	9.09555e-05	8.56985e-05	9.42706e-05	0.000284781	0.000314014	0.000303087	8.24607e-05	8.64363e-05	8.492e-05	0.000406936	0.000392514	0.000397218	3.3289	0.00077056	***	4.71469	6.8143e-05	***
C_0125	Argininosuccinic acid	C03406	HMDB00052	291.129	9.36593	7.45818e-05	7.46613e-05	0.0001212	0.000312073	0.00021813	0.000368678	0.000222546	0.000283209	0.000174316	0.000231096	0.000209581	0.000214571	3.32373	0.030097	*	0.963502	0.81937
C_0123	Guanosine	C00387	HMDB00133	284.098	12.4233	0.000121646	8.42589e-05	9.04142e-05	0.00031157	0.000313208	0.000310481	0.000140592	0.000132698	0.000103412	0.000482981	0.000501905	0.000534584	3.15626	0.0028312	**	4.03361	6.2275e-05	***
A_0008	3-Hydroxybutyric acid	C01089, C03197	HMDB00011, HMDB00357, HMDB00442	103.04	9.40653	0.000162075	0.000162605	0.000159777	0.000497595	0.000494286	0.000470971	8.40092e-05	8.24663e-05	9.00587e-05	0.00056425	0.000549247	0.00056364	3.01957	0.00058591	***	6.53767	5.6421e-06	***
A_0072	N-Acetylglucosamine 1-phosphate	C04256	HMDB01367	300.048	9.47548	8.98094e-05	9.42353e-05	8.08552e-05	0.000270006	0.000255696	0.000263499	2.80913e-05	2.71005e-05	2.49279e-05	0.000328662	0.000320599	0.000333601	2.97924	6.9468e-06	***	12.2674	6.9387e-05	***
C_0011	Ala	C00041, C00133, C01401	HMDB00161, HMDB01310	90.0552	8.9527	0.0199823	0.022146	0.0204283	0.0633029	0.0568218	0.0610185	0.0268897	0.0284998	0.0258168	0.0729026	0.0732497	0.0738533	2.89567	0.00087749	***	2.70922	6.1623e-05	***
A_0069	Xanthosine	C01762	HMDB00299	283.067	7.57942	2.11e-05	2.43062e-05	1.96928e-05	6.04045e-05	6.60621e-05	5.67837e-05	5.1388e-05	6.34899e-05	4.41244e-05	6.0843e-05	5.65146e-05	5.04855e-05	2.81495	0.0010469	**	1.0556	0.67593
C_0069	His	C00135, C00768, C06419	HMDB00177	156.076	7.25714	0.00176519	0.00170517	0.00184208	0.00466573	0.00448498	0.00472484	0.00170855	0.0015963	0.00167352	0.00447935	0.00428175	0.00441535	2.61189	3.9922e-05	***	2.64674	1.9955e-05	***
C_0043	Agmatine	C00179	HMDB01432	131.129	5.14222	0.00121057	0.00163743	0.00140499	0.00346815	0.00370512	0.00382629	0.0017306	0.00179943	0.00195761	0.00447108	0.00425923	0.0042273	2.58632	0.00018266	***	2.36124	1.9058e-05	***
C_0131	S-Adenosylhomocysteine	C00021	HMDB00939	385.128	8.69322	5.93511e-05	4.59485e-05	6.94472e-05	0.000150613	0.0001399	0.000148824	5.0845e-05	5.75639e-05	5.16764e-05	0.000264432	0.000253072	0.00023497	2.51413	0.0015957	**	4.70046	0.0011111	**
C_0115	Glycerophosphocholine	C00670	HMDB00086	258.11	21.2159	0.000802883	0.00035739	0.00097009	0.001908	0.00176763	0.00166764	0.00011943	0.000210274	0.000200581	0.00167409	0.0017341	0.00199374	2.50815	0.017762	*	10.1868	0.0019419	**
C_0031	Val	C00183, C06417, C16436	HMDB00883	118.086	9.92842	0.0127983	0.0134099	0.0129866	0.0328664	0.0315705	0.0327458	0.0117843	0.0116663	0.0114705	0.0305004	0.0302142	0.0304431	2.47948	5.9366e-05	***	2.61039	1.2874e-08	***
C_0090	N8-Acetylspermidine	C01029	HMDB02189	188.175	6.38537	5.40361e-05	7.49412e-05	7.90395e-05	0.000176333	0.00017206	0.000166366	3.98523e-05	3.82755e-05	3.25075e-05	0.000196325	0.000154122	0.000189538	2.47461	0.00243	**	4.88075	0.0069514	**
C_0101	Spermine	C00750	HMDB01256	203.223	4.43976	2.42605e-05	3.03924e-05	2.3916e-05	5.67864e-05	6.99628e-05	5.80308e-05	1.03919e-05	1.2e-05	N.D.	8.34936e-05	8.68089e-05	8.29074e-05	2.35182	0.005167	**	7.53874	1.7934e-05	***
C_0098	ADMA	C03626	HMDB01539	203.15	7.59899	0.000886324	0.00108973	0.000986973	0.00229846	0.00223371	0.00235559	0.000681101	0.000619611	0.000631571	0.00127017	0.0012401	0.00120574	2.32457	0.00018013	***	1.92312	2.329e-05	***
A_0030	Uric acid	C00366	HMDB00289	167.02	8.83925	1.90378e-05	2.45337e-05	1.99948e-05	4.79638e-05	5.06415e-05	4.62904e-05	1.46781e-05	9.04371e-06	1.11065e-05	3.81776e-05	3.56819e-05	3.92634e-05	2.27944	0.00033506	***	3.24802	0.0004581	***
C_0097	Tyrosine methyl ester	C03404	No ID	196.095	9.25043	2.44034e-05	2.63134e-05	2.17448e-05	5.80755e-05	5.18676e-05	5.49469e-05	1.54277e-05	N.D.	N.D.	3.28479e-05	3.87323e-05	2.57656e-05	2.27555	0.00026219	***	2.10327	N.A.
C_0073	S-Methylmethionine	C03172	No ID	164.073	7.26642	9.61563e-05	0.000113212	0.000115367	0.000227491	0.000252448	0.000249499	8.26191e-05	8.07402e-05	7.92077e-05	0.000239705	0.000250159	0.000243417	2.24626	0.00024931	***	3.023	0.00010292	***
A_0073	cCMP 2',3'-cCMP	C00941 C02354	No ID HMDB11691	304.033	7.57721	1.49433e-05	1.33554e-05	1.70349e-05	2.84486e-05	3.59985e-05	3.63328e-05	N.D.	N.D.	N.D.	8.1124e-06	6.9361e-06	8.54752e-06	2.22307	0.0099829	**	1<	N.A.
A_0013	5-Oxoproline	C01879	HMDB00267	128.035	9.41942	7.80041e-05	6.83693e-05	7.43312e-05	0.00015978	0.000165583	0.000162127	7.3714e-05	6.68621e-05	7.57711e-05	0.00019837	0.000182586	0.000212502	2.20878	5.6987e-05	***	2.74308	0.0024481	**
C_0082	N-Acetylornithine	C00437	HMDB03357	175.108	9.50679	4.33775e-05	3.55911e-05	3.4513e-05	8.29471e-05	7.89584e-05	8.50566e-05	0.00011151	0.000127213	0.000125761	0.000121653	0.000103421	0.000108826	2.17623	0.00045711	***	0.916088	0.23921
C_0024	Hypotaurine	C00519	HMDB00965	110.027	17.79	6.13514e-05	5.94651e-05	7.40165e-05	0.000127659	0.00013249	0.000133637	5.37594e-05	5.58159e-05	4.71712e-05	0.000112922	0.000118389	0.0001091	2.02115	0.001696	**	2.17173	8.3028e-05	***
C_0051	Ornithine	C00077, C00515, C01602	HMDB00214, HMDB03374	133.097	6.77539	0.000228175	0.000326438	0.000318751	0.00059764	0.000556505	0.000585448	0.00141241	0.00147328	0.00150498	0.00137064	0.00133308	0.00137933	1.99183	0.0058241	**	0.929939	0.043827	*
C_0071	N6-Methyllysine	C02728	HMDB02038	161.128	7.06535	2.06315e-05	2.05948e-05	1.86662e-05	4.10019e-05	3.66323e-05	4.15832e-05	2.0433e-05	2.29653e-05	1.48993e-05	2.70171e-05	3.0138e-05	2.2564e-05	1.99053	0.002282	**	1.36745	0.092735
A_0014	4-Methyl-2-oxovaleric acid 3-Methyl-2-oxovaleric acid	C00233 C00671, C03465	HMDB00695 HMDB00491	129.055	9.48281	3.25764e-05	4.01637e-05	2.6398e-05	6.79588e-05	6.14748e-05	6.42835e-05	4.92701e-05	6.78738e-05	4.48922e-05	0.000105598	0.000119477	0.00012132	1.95401	0.0066492	**	2.13776	0.0030425	**
A_0092	Acetyl CoA_divalent	C00024	HMDB01206	403.554	10.1815	1.52123e-05	2.08942e-05	2.57335e-05	3.3215e-05	4.113e-05	4.55026e-05	N.D.	N.D.	1.60427e-05	3.03941e-05	3.17253e-05	3.48794e-05	1.93803	0.015623	*	2.01543	N.A.
C_0042	N-Acetylputrescine	C02714	HMDB02064	131.118	8.40694	0.000635746	0.000600969	0.00065701	0.00122814	0.00119392	0.00116808	0.000577162	0.000554452	0.000551391	0.00105755	0.00105183	0.00103285	1.89581	1.9427e-05	***	1.86703	1.7122e-06	***
C_0050	Asn	C00152, C01905, C16438	HMDB00168	133.061	10.4047	0.00164517	0.00167202	0.00163274	0.00315114	0.0030676	0.00311102	0.00174346	0.00171158	0.00174177	0.00463345	0.0045842	0.00477698	1.88483	1.9884e-05	***	2.69293	0.00026482	***
A_0024	Xanthine	C00385	HMDB00292	151.025	8.11948	0.000160043	0.00017375	0.000152227	0.000306399	0.000305249	0.000303015	8.99216e-05	8.46123e-05	7.82118e-05	0.000148325	0.00014324	0.000163588	1.88194	0.0015522	**	1.80084	0.0019983	**
A_0039	2-Isopropylmalic acid	C02504	HMDB00402	175.06	13.7121	8.59241e-05	0.00010954	8.41776e-05	0.000183851	0.000177738	0.000155919	0.000111042	9.0621e-05	8.58355e-05	0.00012059	0.000115594	0.000109519	1.85061	0.0025498	**	1.20245	0.11409
C_0018	GABA	C00334	HMDB00112	104.071	7.5527	0.0876813	0.0990122	0.0871806	0.170913	0.166801	0.164189	0.0572053	0.0550318	0.0582794	0.109163	0.105905	0.104675	1.8326	0.00043348	***	1.87515	1.7583e-05	***
A_0063	Glucose 1-phosphate	C00103	HMDB01586	259.021	10.0702	0.000887902	0.000962857	0.000802451	0.00159123	0.00161892	0.00157932	0.000337949	0.000365519	0.000322719	0.00103784	0.00107246	0.00114771	1.80516	0.0026752	**	3.17487	0.00055925	***
A_0060	Ribulose 5-phosphate	C00199, C01101	HMDB00618	229.011	10.8385	0.000294114	0.00032313	0.000287962	0.000468637	0.000576132	0.0005829	0.000146134	0.000120603	0.000145235	0.000509848	0.000419366	0.000435041	1.79812	0.016575	*	3.31152	0.0045504	**
A_0107	GDP-mannose GDP-galactose	C00096 C02280	HMDB01163 No ID	604.07	8.2379	0.000148357	0.000149672	0.00016017	0.000287393	0.000268939	0.000265201	4.12398e-05	4.61382e-05	4.87589e-05	0.000123741	0.000136231	0.00013574	1.79296	0.00049315	***	2.90672	0.00029026	***
C_0062	Spermidine	C00315	HMDB01257	146.165	4.49475	0.00216273	0.00246618	0.00227685	0.00407368	0.00424308	0.00403208	0.00155329	0.00146134	0.00134135	0.00456819	0.00455755	0.00445675	1.78819	0.00014205	***	3.11813	1.5088e-05	***
C_0009	β-Ala	C00099	HMDB00056	90.0551	7.29142	0.00425911	0.00416927	0.0042274	0.00767147	0.00732207	0.00762605	0.00286487	0.00302584	0.00290383	0.00956422	0.00944111	0.00951783	1.78729	0.00062054	***	3.24328	1.3296e-07	***
C_0113	γ-Glu-Cys	C00669	HMDB01049	251.069	12.6652	0.000159851	0.000108413	0.000114265	0.000237302	0.000230453	0.000209176	3.45619e-05	3.35739e-05	2.67952e-05	9.485e-05	8.0291e-05	9.27258e-05	1.76962	0.012637	*	2.8217	0.0013848	**
A_0058	Ribose 5-phosphate	C00117	HMDB01548	229.011	10.4893	0.000128124	0.000132482	9.6984e-05	0.000218295	0.000212155	0.000199058	7.73026e-05	6.18344e-05	5.93718e-05	0.000209662	0.000154279	0.000160169	1.76042	0.0056638	**	2.64024	0.017671	*
A_0070	Sedoheptulose 7-phosphate	C05382	HMDB01068	289.032	9.55175	0.000161029	0.000166699	0.000162979	0.000297286	0.000256188	0.000301817	0.0001046	8.90269e-05	7.01218e-05	0.000309998	0.000335375	0.000357424	1.74298	0.013086	*	3.8021	0.00022932	***
A_0059	Xylulose 5-phosphate	C00231, C03291	HMDB00868	229.011	10.7062	9.98812e-05	0.000104731	9.12453e-05	0.000179025	0.000169496	0.00016052	5.08585e-05	4.99397e-05	4.43986e-05	0.000118178	0.000108291	9.49602e-05	1.72056	0.00066314	***	2.21375	0.0083645	**
A_0006	Malonic acid	C00383	HMDB00691	103.003	31.521	0.000254694	0.00027039	0.000263557	0.000436801	0.000449165	0.000464416	0.00033286	0.000380909	0.000322994	0.000358782	0.000329831	0.000349759	1.71229	0.00018023	***	1.00155	0.98019
C_0064	Lys	C00047, C00739, C16440	HMDB00182, HMDB03405	147.112	6.8495	0.00160625	0.00172069	0.00157146	0.00289375	0.00269738	0.00278657	0.00150545	0.00140595	0.00141679	0.00320194	0.00304711	0.00324708	1.71029	0.00012478	***	2.19402	0.00013346	***
A_0068	6-Phosphogluconic acid	C00345	HMDB01316	275.016	14.61	0.000120593	7.85727e-05	8.80437e-05	0.00015921	0.000172036	0.000152264	0.000109865	0.000102669	8.45466e-05	0.000252909	0.000171962	0.000185068	1.68348	0.021547	*	2.05311	0.04367	*
A_0108	UDP-N-acetylglucosamine	C00043	HMDB00290	606.074	8.39606	0.000164616	0.000167024	0.000153767	0.000283017	0.000242867	0.000277333	7.55965e-05	8.27116e-05	8.60823e-05	0.000333513	0.000338111	0.0003293	1.65473	0.0084572	**	4.09559	5.8905e-07	***
A_0071	N-Acetylglucosamine 6-phosphate	C00357	HMDB01062	300.048	9.10035	0.000117395	0.000133392	0.000116767	0.000201928	0.000163691	0.000204131	5.42413e-05	5.41396e-05	5.13093e-05	0.00020418	0.000198119	0.000205664	1.55011	0.023065	*	3.80714	2.9544e-05	***
C_0047	Ile	C00407, C06418, C16434	HMDB00172	132.101	10.1221	0.00474315	0.00480139	0.00468637	0.00728463	0.00746041	0.00726009	0.00487475	0.00489709	0.00479068	0.00861605	0.00848601	0.00862716	1.54629	4.2336e-05	***	1.76681	9.9061e-07	***
C_0007	Trimethylamine N-oxide	C01104	HMDB00925	76.0761	6.70962	0.000763421	0.000845748	0.000808932	0.00123606	0.00120497	0.00128285	0.00192606	0.00189994	0.00183774	0.00100345	0.0010687	0.00104471	1.54	0.00019045	***	0.550319	2.713e-05	***
A_0086	XMP	C00655	HMDB01554	363.033	12.5392	0.000124119	0.000152271	0.000110092	0.000170601	0.000207127	0.000217429	0.000178814	0.000182407	0.000141368	0.00016666	0.000194651	0.000182365	1.53993	0.021726	*	1.08175	0.43391
C_0094	N6,N6,N6-Trimethyllysine	C03793	HMDB01325	189.159	7.14503	0.000663521	0.000581614	0.000695185	0.00095364	0.000959772	0.00103716	0.000541047	0.000527147	0.000556309	0.000920078	0.000920549	0.0009869	1.52066	0.001791	**	1.74055	0.0010679	**
C_0122	1-Methyladenosine	C02494	HMDB03331	282.118	9.88117	1.53736e-05	1.83554e-05	1.57496e-05	2.63808e-05	2.64928e-05	2.19854e-05	1.56812e-05	1.64253e-05	2.01994e-05	3.32143e-05	3.36565e-05	4.10116e-05	1.51296	0.012902	*	2.06253	0.0068285	**
A_0026	Pimelic acid	C02656	HMDB00857	159.066	13.6046	1.92171e-05	2.20965e-05	2.4314e-05	3.55232e-05	3.2422e-05	2.76356e-05	1.63842e-05	2.08465e-05	1.96352e-05	1.8061e-05	2.43985e-05	1.9935e-05	1.45641	0.028356	*	1.09722	0.47316
C_0128	Glutathione (GSH)	C00051	HMDB00125	308.09	13.0814	0.0123512	0.0132062	0.0135419	0.0182844	0.0193834	0.0188662	0.00230465	0.00268148	0.0020155	0.00986501	0.0102419	0.00994142	1.4459	0.00027641	***	4.29161	2.7667e-05	***
C_0038	Nicotinamide	C00153	HMDB01406	123.055	7.36092	2.58322e-05	2.07948e-05	3.10455e-05	4.1505e-05	3.30185e-05	3.67086e-05	1.92609e-05	1.26026e-05	1.43398e-05	2.44833e-05	2.43411e-05	2.72292e-05	1.43207	0.045547	*	1.64607	0.022712	*
C_0063	Gln	C00064, C00303, C00819	HMDB00641, HMDB03423	147.076	10.6429	0.047765	0.0531384	0.0500546	0.0742596	0.0677577	0.0713084	0.0385098	0.0390015	0.0366191	0.117409	0.111455	0.115967	1.41315	0.0012102	**	3.02137	9.686e-05	***
A_0016	3-Ureidopropionic acid	C02642	HMDB00026	131.045	9.17482	1.581e-05	2.05368e-05	1.87565e-05	2.48213e-05	2.64093e-05	2.62806e-05	2.82972e-05	3.06873e-05	2.45714e-05	3.3354e-05	2.93075e-05	2.9034e-05	1.40665	0.021843	*	1.09741	0.30001
A_0094	Sucrose 6'-phosphate	C02591	No ID	421.073	8.57338	0.000195847	0.000204068	0.000201851	0.000253999	0.000291124	0.000295042	5.36235e-05	5.88607e-05	5.55874e-05	0.000129579	0.000139919	0.000138139	1.39616	0.022862	*	2.42537	0.00025408	***
C_0045	Hydroxyproline	C01015, C01157	HMDB06055, HMDB00725	132.065	11.9283	3.03471e-05	3.26318e-05	3.68786e-05	4.45235e-05	4.69799e-05	4.48993e-05	2.31257e-05	2.78778e-05	2.57057e-05	6.22157e-05	5.60076e-05	6.80884e-05	1.36597	0.013971	*	2.4288	0.0040409	**
C_0016	3-Aminoisobutyric acid	C03284, C05145	HMDB03911	104.071	7.79729	0.00149184	0.00155161	0.00177458	0.00253784	0.00212925	0.00182363	0.000863667	0.000926418	0.000921695	0.00216223	0.00198761	0.00231232	1.34717	0.099003		2.38299	0.004118	**
C_0005	Gly	C00037	HMDB00123	76.0398	8.28092	0.00558164	0.00573972	0.00563657	0.00775206	0.00743368	0.00761872	0.00459334	0.00454246	0.00439873	0.00680527	0.00664552	0.00685537	1.34477	0.00036161	***	1.50032	1.3291e-05	***
C_0061	4-Guanidinobutyric acid	C01035	HMDB03464	146.092	8.24202	6.52948e-05	6.49837e-05	8.52616e-05	9.84171e-05	9.71056e-05	9.09592e-05	6.19643e-05	6.0186e-05	6.02155e-05	9.29267e-05	9.68741e-05	9.24819e-05	1.32913	0.059325		1.54789	0.00041152	***
C_0008	Putrescine	C00134	HMDB01414	89.1078	4.59572	0.0919281	0.108668	0.0921219	0.128842	0.129095	0.130266	0.0925407	0.0884314	0.0986358	0.136812	0.134491	0.136968	1.3262	0.02842	*	1.46016	0.0028891	**
A_0062	myo-Inositol 2-phosphate	No ID	No ID	259.021	10.4131	0.000112463	9.63474e-05	0.000143921	0.000151626	0.000155372	0.000159606	4.17987e-05	3.22814e-05	4.99107e-05	0.000122261	9.75695e-05	0.000100364	1.32283	0.10926		2.58241	0.0037389	**
C_0048	Leu	C00123, C01570, C16439	HMDB00687	132.101	10.2324	0.00762709	0.00831919	0.00782624	0.0102341	0.00996155	0.0107294	0.00577266	0.00553572	0.00557366	0.0117716	0.0117318	0.0114458	1.30087	0.0014865	**	2.0702	3.3183e-06	***
C_0085	S-Carboxymethylcysteine	C03727	No ID	180.031	12.9147	3.81196e-05	4.13896e-05	4.27442e-05	5.1441e-05	5.00737e-05	5.75003e-05	N.D.	N.D.	N.D.	3.55955e-05	3.33392e-05	3.90296e-05	1.3007	0.015839	*	1<	N.A.
C_0092	N6-Acetyllysine	C02727	HMDB00206	189.123	11.3361	0.000150964	0.000153082	0.000161709	0.000205607	0.000199463	0.000193292	0.000123929	0.000153102	0.000134535	0.000163477	0.000162774	0.000181366	1.28472	0.00082148	***	1.23338	0.043119	*
A_0103	ATP	C00002	HMDB00538	505.987	11.6518	0.000384402	0.000518879	0.000712837	0.000519358	0.000689466	0.00086436	0.000151222	0.00019844	0.000259454	0.000470135	0.000533762	0.000500526	1.28282	0.33122		2.46985	0.0028531	**
C_0084	Citrulline	C00327	HMDB00904	176.102	10.9636	0.00214321	0.00207992	0.0022448	0.00267965	0.00254146	0.00303163	0.00413444	0.00436154	0.00397581	0.00399875	0.00400567	0.00393519	1.27595	0.044054	*	0.957329	0.25136
C_0049	Gly-Gly	C02037	HMDB11733	133.06	8.33835	5.3979e-05	5.42664e-05	4.97764e-05	6.39554e-05	6.6167e-05	7.10629e-05	3.26612e-05	3.30616e-05	3.37737e-05	5.05846e-05	4.80189e-05	4.52195e-05	1.27315	0.0068889	**	1.44551	0.0085573	**
C_0102	Trp	C00078, C00525, C00806	HMDB00929	205.097	10.9246	0.000539075	0.00051619	0.000522004	0.000648201	0.000678101	0.000680851	0.00044053	0.000441555	0.000420036	0.00058241	0.000567401	0.000561203	1.27255	0.00071956	***	1.31402	0.00014268	***
A_0048	Gluconic acid	C00257	HMDB00625	195.05	8.09719	0.00368395	0.00354815	0.00359288	0.00455746	0.00463106	0.00448188	0.0030946	0.00348075	0.00315647	0.00488945	0.00468641	0.00454502	1.26286	8.9427e-05	***	1.451	0.0008354	***
A_0051	Mucic acid	C00879, C01807	HMDB00639	209.029	13.9452	4.47104e-05	4.99772e-05	4.29496e-05	5.58179e-05	5.6421e-05	6.07542e-05	4.4799e-05	5.03995e-05	4.33839e-05	5.51424e-05	5.2265e-05	5.8261e-05	1.25688	0.013163	*	1.19545	0.032551	*
A_0067	Sulfotyrosine	No ID	No ID	260.022	8.3106	2.91993e-05	2.84656e-05	2.33474e-05	3.81912e-05	3.29403e-05	2.95893e-05	1.99434e-05	2.2318e-05	2.15549e-05	2.48305e-05	2.75735e-05	2.8455e-05	1.24328	0.10812		1.26706	0.016832	*
C_0034	Thr	C00188, C00820	HMDB00167	120.065	10.4362	0.00845927	0.00801551	0.00833882	0.0101393	0.00990505	0.0101832	0.00805501	0.00778578	0.00782501	0.00924343	0.00920647	0.00936476	1.21818	0.00074612	***	1.17531	0.00054615	***
C_0116	Thiamine	C00378	HMDB00235	265.111	6.56417	0.000374309	0.000435171	0.000407512	0.000480043	0.000476272	0.000505133	0.000205882	0.000212655	0.0001964	0.000327991	0.000334113	0.000338887	1.20087	0.026108	*	1.62779	6.4558e-05	***
C_0083	Arg	C00062, C00792	HMDB00517, HMDB03416	175.118	7.07927	0.00159851	0.00162911	0.00153338	0.00187835	0.00185944	0.00191644	0.000796349	0.000707584	0.000790899	0.00210392	0.00190682	0.00197377	1.18761	0.0020325	**	2.60782	0.00036587	***
C_0074	Methionine sulfoxide	C02989	HMDB02005	166.053	11.6818	0.000116073	9.09772e-05	0.000114427	0.000122345	0.000121232	0.000130984	4.81839e-05	4.99088e-05	5.34136e-05	6.70086e-05	6.75725e-05	6.79664e-05	1.16512	0.14922		1.33689	0.0066574	**
C_0088	Tyr	C00082, C01536, C06420	HMDB00158	182.081	11.2546	0.00554366	0.00542784	0.00557979	0.00650094	0.00633874	0.00629999	0.00540626	0.00565115	0.00531969	0.00737965	0.00702324	0.0073183	1.15639	0.00054297	***	1.32631	0.00029125	***
C_0028	Pro	C00148, C00763, C16435	HMDB00162, HMDB03411	116.07	10.7198	0.0173067	0.0178048	0.0176138	0.0199824	0.020084	0.0201375	0.00597623	0.00593451	0.00580798	0.0407478	0.0412653	0.0433299	1.14184	0.0016384	**	7.07404	0.00046044	***
C_0070	Ala-Ala	C00993	HMDB03459	161.091	9.20287	3.57193e-05	3.27118e-05	4.3846e-05	4.46493e-05	4.25081e-05	3.99584e-05	2.65471e-05	3.54726e-05	2.59118e-05	4.50896e-05	4.27123e-05	3.87857e-05	1.13216	0.27332		1.43962	0.03239	*
C_0112	Uridine	C00299	HMDB00296	245.076	21.6658	0.000281839	0.000289887	0.000256789	0.000312482	0.000301196	0.000322054	0.000232113	0.00018767	0.00020432	0.000244925	0.000241594	0.000242532	1.12941	0.048363	*	1.16816	0.11342
A_0064	Fructose 6-phosphate	C05345, C00085	HMDB00124	259.021	9.90566	0.00189123	0.00217852	0.00196991	0.00225616	0.00214674	0.00237461	0.000875831	0.000887877	0.000887369	0.00288519	0.00276072	0.00250856	1.12217	0.089599		3.07591	0.0035926	**
A_0012	Succinic acid	C00042	HMDB00254	117.019	20.9225	0.000589813	0.000544322	0.000509959	0.000627037	0.000619853	0.000590494	0.000341743	0.000363741	0.00032357	0.000598289	0.000566611	0.000623224	1.11757	0.090384		1.73764	0.00041322	***
C_0060	Histidinol	C00860	HMDB03431	142.097	5.36453	0.00108909	0.00102126	0.0010141	0.00107099	0.00107253	0.00126789	0.000648883	0.000696282	0.000657512	0.00110441	0.0010107	0.00113607	1.09184	0.27866		1.62341	0.0036028	**
A_0040	Homocysteic acid	C16511	HMDB02205	182.012	9.42952	6.71553e-05	6.90842e-05	6.46661e-05	7.50035e-05	6.63731e-05	7.73292e-05	4.44461e-05	3.88113e-05	4.0861e-05	9.98976e-05	0.000100305	9.14033e-05	1.0886	0.20978		2.34942	0.00033824	***
A_0111	NADP+	C00006	HMDB00217	742.07	9.30815	7.19073e-05	7.46408e-05	5.73568e-05	7.98898e-05	6.28225e-05	7.60057e-05	5.43883e-05	4.84068e-05	4.44809e-05	6.65984e-05	6.11305e-05	6.61743e-05	1.07265	0.54358		1.3166	0.015498	*
A_0065	Glucose 6-phosphate	C00668, C01172, C00092	HMDB01401	259.021	9.82104	0.0122724	0.0132003	0.0127343	0.0135542	0.0133779	0.0138667	0.00629357	0.00676678	0.00612224	0.0142012	0.0147759	0.0147985	1.06784	0.064005		2.28205	7.5008e-06	***
C_0067	Met	C00073, C00855, C01733	HMDB00696	150.058	10.616	0.000759163	0.000871341	0.000822802	0.000898709	0.000878396	0.00083823	0.000593508	0.000605928	0.000551627	0.00073105	0.000722273	0.000733726	1.06605	0.23793		1.24898	0.010031	*
C_0099	SDMA	No ID	HMDB03334	203.15	7.75372	0.000295527	0.000283369	0.00030757	0.000347761	0.000274625	0.000320861	0.000198089	0.000196109	0.000199992	0.000257197	0.000272165	0.000236586	1.06405	0.47457		1.28906	0.029717	*
A_0104	GTP	C00044	HMDB01273	521.983	11.3486	4.35747e-05	6.23903e-05	8.5416e-05	4.38869e-05	6.9198e-05	8.70663e-05	3.25036e-05	3.99763e-05	4.5331e-05	6.3474e-05	7.31222e-05	7.77824e-05	1.04583	0.87485		1.81968	0.0048195	**
A_0055	Pantothenic acid	C00864	HMDB00210	218.102	7.61432	3.65215e-05	3.72717e-05	3.25294e-05	3.70521e-05	3.99379e-05	3.24884e-05	3.1474e-05	3.08712e-05	3.07417e-05	3.7465e-05	3.91988e-05	3.82432e-05	1.02968	0.7113		1.2344	0.0013637	**
C_0093	Nω-Methylarginine	No ID	No ID	189.134	7.40352	0.000147221	0.000145284	0.000178722	0.00016341	0.000146685	0.000161558	4.79305e-05	5.18377e-05	4.53751e-05	0.000198004	0.000187028	0.000202832	1.00091	0.99134		4.05023	0.00022158	***
C_0056	Hypoxanthine	C00262	HMDB00157	137.046	11.0664	0.000932701	0.000863503	0.000918466	0.000885471	0.000930939	0.000856336	0.0003013	0.000320911	0.000348043	0.000490338	0.000423518	0.000439754	0.984556	0.66834		1.39511	0.0089145	**
A_0066	myo-Inositol 1-phosphate myo-Inositol 3-phosphate	C01177 C04006	HMDB00213 HMDB06814	259.021	10.1998	0.000200629	0.000167186	0.000130812	0.000183012	0.000131502	0.000172557	5.48884e-05	4.88054e-05	4.79088e-05	8.29602e-05	9.58843e-05	9.4133e-05	0.976823	0.88793		1.80061	0.0027975	**
C_0107	γ-Glu-2-aminobutyric acid	No ID	No ID	233.113	12.1508	0.000335618	0.000291447	0.000337708	0.000307357	0.000303172	0.000322685	0.00014753	0.000159371	0.000167455	0.000201911	0.000191268	0.000212284	0.967288	0.56895		1.27639	0.0064992	**
C_0021	Ser	C00065, C00716, C00740	HMDB00187, HMDB03406	106.05	9.91265	0.0153047	0.0163003	0.015736	0.0142125	0.0133185	0.0144055	0.00996929	0.0100054	0.0100132	0.01638	0.0165389	0.0165263	0.88584	0.015813	*	1.64884	2.0888e-05	***
A_0033	Glycerol 3-phosphate	C00093	HMDB00126	171.006	12.0413	0.000373792	0.000342984	0.000291647	0.000342192	0.000279021	0.000271472	0.000122219	0.000105398	8.08993e-05	0.000193711	0.000165954	0.00017834	0.885228	0.30518		1.74385	0.0088305	**
C_0012	Azetidine 2-carboxylic acid	C08267	No ID	102.055	8.81278	0.0138693	0.0148501	0.0141325	0.012513	0.0123499	0.0127395	0.011261	0.0110737	0.0109099	0.00868291	0.00875368	0.0083938	0.877495	0.016818	*	0.776979	8.2499e-05	***
A_0109	CMP-N-acetylneuraminate	C00128	HMDB01176	613.145	8.26645	6.61391e-05	5.56313e-05	5.70849e-05	5.65074e-05	4.56137e-05	5.25612e-05	0.000111895	0.000133847	0.000133251	8.20558e-05	8.27204e-05	8.90045e-05	0.864845	0.15318		0.66962	0.021057	*
C_0004	1,3-Diaminopropane	C00986	HMDB00002	75.0918	4.39378	0.000216487	0.000261334	0.000216022	0.000200136	0.000187685	0.000212028	0.000150032	0.000140625	0.000135742	0.000195989	0.000182472	0.000185299	0.864531	0.16069		1.32214	0.0014653	**
C_0132	S-Adenosylmethionine	C00019	HMDB01185	399.144	7.08205	0.00044229	0.000427253	0.000479681	0.000367413	0.000374981	0.000423061	0.000321638	0.000325191	0.00033117	0.00040715	0.000389111	0.000381392	0.863797	0.059528		1.20415	0.0070159	**
A_0105	UDP-glucose UDP-galactose	C00029 C00052	HMDB00286 HMDB00302	565.047	8.60657	0.00477104	0.00529531	0.00558587	0.00241186	0.00527582	0.00537564	0.00258275	0.00284491	0.00333305	0.00498022	0.00469511	0.00493172	0.834598	0.47079		1.66734	0.0060498	**
C_0096	Glucosaminic acid	C03752	No ID	196.081	11.8319	0.000718157	0.000660074	0.00068663	0.000568807	0.00056433	0.000565983	0.000703815	0.000737542	0.000717168	0.000756602	0.000737731	0.00073397	0.822874	0.017949	*	1.03233	0.13322
C_0041	Pipecolic acid	C00408	HMDB00070, HMDB00716, HMDB05960	130.086	10.1795	0.070798	0.0794556	0.0715959	0.0615499	0.0588498	0.0619425	0.0517176	0.0511511	0.0507554	0.0458035	0.0451645	0.0441711	0.821918	0.030237	*	0.879674	0.0010762	**
C_0002	Ethanolamine	C00189	HMDB00149	62.0605	6.29737	0.016812	0.0150157	0.012439	0.0140444	0.0108147	0.0109198	0.0117197	0.0124349	0.0113003	0.00879986	0.00866001	0.00822595	0.80826	0.16445		0.724465	0.0031235	**
C_0079	Pyridoxine	C00314	HMDB00239	170.081	8.5941	0.000149421	0.000145044	0.00016294	0.000112032	0.000130982	0.000116891	6.52273e-05	5.1687e-05	5.75065e-05	5.19889e-05	4.12126e-05	3.66512e-05	0.786841	0.014335	*	0.74448	0.069998
C_0089	Phosphorylcholine	C00588	HMDB01565	184.073	20.1428	0.00315175	0.00257755	0.00332465	0.00242638	0.00231935	0.00230097	0.00122006	0.00130034	0.0011398	0.00181711	0.001871	0.0018257	0.778301	0.093423		1.50643	0.0024918	**
A_0110	NAD+	C00003	HMDB00902	662.103	6.53814	0.000563274	0.00065643	0.000584079	0.000466268	0.000463989	0.000445415	0.00030871	0.000324409	0.000258686	0.000337898	0.000359945	0.000348821	0.76266	0.031441	*	1.17365	0.11005
A_0036	Suberic acid	C08278	HMDB00893	173.081	12.507	4.29172e-05	4.7735e-05	4.60002e-05	3.12365e-05	3.82533e-05	3.45051e-05	5.90065e-05	5.94432e-05	4.25887e-05	3.83694e-05	2.49846e-05	2.83998e-05	0.761017	0.014956	*	0.569764	0.032267	*
C_0126	Glutathione (GSSG)_divalent	C00127	HMDB03337	307.082	12.0572	0.00378839	0.00316657	0.00336065	0.00284416	0.00223301	0.00270012	0.00800132	0.00787625	0.00849371	0.00498715	0.00477284	0.00511056	0.753935	0.031367	*	0.610167	0.00063488	***
A_0050	Lauric acid	C02679	HMDB00638	199.169	7.61159	1.25524e-05	1.32579e-05	2.04177e-05	1.00125e-05	1.14552e-05	1.29512e-05	3.90337e-05	3.87806e-05	3.61441e-05	2.67216e-05	2.43252e-05	1.92733e-05	0.744547	0.25358		0.617067	0.012046	*
A_0061	Biotin	C00120	HMDB00030	243.081	7.5877	3.42202e-05	3.87664e-05	3.12004e-05	2.86284e-05	2.64611e-05	2.22471e-05	1.46781e-05	1.67385e-05	1.74688e-05	1.84721e-05	2.18341e-05	1.9742e-05	0.742286	0.037519	*	1.22835	0.045948	*
C_0066	Glu	C00025, C00217, C00302	HMDB00148, HMDB03339	148.06	10.8551	0.0253006	0.0258786	0.0255666	0.0200219	0.0182338	0.0180102	0.0163325	0.0174362	0.01525	0.0284705	0.0315377	0.0306218	0.733146	0.005817	**	1.84888	0.00044798	***
A_0044	Citric acid	C00158	HMDB00094	191.019	26.1683	0.013399	0.0119619	0.0131529	0.00889633	0.00967093	0.00926217	0.00791863	0.00870072	0.00759096	0.00754255	0.00704366	0.00777965	0.722583	0.0058824	**	0.923816	0.2047
A_0027	3-Hydroxy-3-methylglutaric acid	C03761	No ID	161.045	15.4021	0.00408515	0.00378306	0.00378667	0.00265228	0.00292917	0.00282998	0.00256628	0.00253877	0.00254879	0.00224034	0.00222634	0.00219018	0.72171	0.0013239	**	0.86974	0.00025265	***
C_0104	Cystathionine	C00542, C02291	HMDB00099	223.074	9.84038	0.00025815	0.000258335	0.000269266	0.000191803	0.000175076	0.000197769	0.000170402	0.000145688	0.000162567	0.000222731	0.000223655	0.000225914	0.71861	0.0021918	**	1.40456	0.011485	*
C_0095	Gly-Asp	No ID	No ID	191.065	9.93026	5.67793e-05	6.30642e-05	5.46698e-05	3.92725e-05	3.88422e-05	4.6491e-05	5.52167e-05	5.76845e-05	4.95563e-05	3.73661e-05	4.84803e-05	4.93664e-05	0.714018	0.0092925	**	0.832296	0.13021
C_0001	Urea	C00086	HMDB00294	61.04	20.7447	0.000744904	0.000734256	0.000960076	0.000627763	0.000507029	0.000596424	0.0010143	0.00108175	0.000824378	0.000687029	0.000617756	0.000678231	0.709737	0.065839		0.679015	0.046913	*
A_0081	Fructose 1,6-diphosphate	C00354	HMDB01058	338.987	14.5201	0.000381712	0.000263794	0.00026401	0.000259844	0.000191914	0.000182609	0.000113424	0.000104754	8.38336e-05	0.000210265	0.000174966	0.000189838	0.697478	0.13199		1.90413	0.0027242	**
C_0020	Choline	C00114	HMDB00097	104.107	6.80318	0.0620359	0.0674775	0.0536455	0.048474	0.0351709	0.036643	0.0352437	0.0359279	0.0306024	0.0178509	0.0182697	0.0136861	0.65674	0.022865	*	0.489385	0.0015703	**
C_0072	2-Aminoadipic acid	C00956	HMDB00510	162.075	10.8083	3.32904e-05	2.73131e-05	2.774e-05	1.81427e-05	1.90051e-05	2.08579e-05	2.01162e-05	3.01382e-05	2.70307e-05	N.D.	N.D.	N.D.	0.656594	0.021747	*	<1	N.A.
A_0023	Mevalonic acid	C00418, C02104	HMDB00227	147.066	8.48161	0.000253588	0.000255053	0.000232599	0.000154743	0.000167889	0.000161276	0.000173195	0.000159077	0.000176662	8.68794e-05	9.73497e-05	8.31866e-05	0.652837	0.0018055	**	0.525442	0.0004016	***
A_0004	Lactic acid	C00186, C00256, C01432	HMDB00190, HMDB01311	89.0246	10.675	0.00546863	0.00592434	0.00520144	0.00331826	0.00385412	0.00355866	0.0104779	0.0100156	0.00978577	0.00631906	0.00593533	0.00585287	0.646666	0.0023999	**	0.598009	0.00016862	***
C_0013	Homoserinelactone	No ID	No ID	102.055	7.08205	5.31503e-05	4.51887e-05	4.77996e-05	3.34241e-05	3.28625e-05	2.57988e-05	3.15841e-05	3.01081e-05	3.01225e-05	4.21284e-05	3.89342e-05	3.79624e-05	0.630124	0.0060791	**	1.29636	0.010507	*
A_0106	UDP-glucuronic acid	C00167	HMDB00935	579.027	10.9314	7.09808e-05	6.67771e-05	8.97955e-05	5.07517e-05	3.81496e-05	4.9284e-05	4.4299e-05	3.84741e-05	3.52392e-05	1.50189e-05	1.3457e-05	1.61024e-05	0.607266	0.032275	*	0.377743	0.0075643	**
A_0038	Allantoic acid	C00499	HMDB01209	175.046	8.66085	0.0003217	0.000314486	0.000326894	0.000166375	0.000203914	0.000205707	0.000607067	0.000605162	0.000594925	0.000237726	0.00025246	0.000252731	0.598076	0.0063784	**	0.411098	1.2578e-06	***
C_0110	Thymidine	C00214	HMDB00273	243.097	21.6276	0.00015365	0.000156321	0.000165565	8.55569e-05	8.8552e-05	9.99457e-05	0.000195587	0.000203342	0.000184769	6.43832e-05	7.86759e-05	7.03448e-05	0.576307	0.00035789	***	0.365607	8.5128e-05	***
C_0077	Pyridoxamine	C00534	HMDB01431	169.096	5.91661	4.45491e-05	4.61084e-05	4.73135e-05	2.66638e-05	2.40489e-05	2.80538e-05	3.64626e-05	3.03793e-05	3.42448e-05	2.45749e-05	2.08803e-05	2.00941e-05	0.570891	0.00033145	***	0.648446	0.0073485	**
A_0010	Fumaric acid	C00122	HMDB00134	115.003	25.3837	0.000158369	0.000138266	0.000150716	0.000101384	8.00053e-05	6.42835e-05	6.25363e-05	5.0798e-05	7.17124e-05	8.57009e-05	5.46096e-05	7.22127e-05	0.549171	0.010981	*	1.14848	0.45228
A_0009	Glyceric acid	C00258	HMDB00139, HMDB06372	105.019	10.2963	0.000620088	0.000606225	0.000569672	0.000334338	0.000341195	0.000306134	0.000577181	0.000553935	0.000529684	0.000225722	0.000210183	0.000212447	0.54659	0.00023469	***	0.390386	0.00056261	***
A_0057	Ethyl glucuronide	No ID	HMDB10325	221.065	7.47826	0.000185566	0.000197309	0.000187897	0.00010624	0.000105922	9.8631e-05	0.000133868	0.000145527	0.000128671	6.65436e-05	7.65902e-05	8.13393e-05	0.544513	8.9696e-05	***	0.550091	0.00082747	***
A_0047	Glucuronic acid	C00191	HMDB00127	193.034	8.04298	0.000456907	0.000412231	0.000514278	0.00023916	0.000235869	0.00027478	0.000370247	0.000369934	0.000324283	0.00025798	0.000262668	0.000229018	0.541999	0.0098926	**	0.704267	0.0068319	**
C_0068	Guanine	C00242	HMDB00132	152.056	8.27074	0.000490754	0.000457285	0.000470737	0.000248558	0.000226918	0.000268401	0.000195809	0.000163771	0.000195075	0.000180755	0.000175463	0.00016615	0.524309	0.00016749	***	0.941793	0.42301
A_0046	Quinic acid	C00296	HMDB03072	191.055	8.20666	0.011607	0.0108795	0.0112439	0.00561513	0.00595168	0.00552302	0.0232133	0.0236151	0.0222992	0.0112909	0.0111491	0.0110404	0.506659	9.2357e-05	***	0.484328	0.00075981	***
A_0020	Ethanolamine phosphate	C00346	HMDB00224	140.011	7.96476	0.00196687	0.00210317	0.00198508	0.000949264	0.000943348	0.000956405	0.000512115	0.000537288	0.000475002	0.000513328	0.000542408	0.000576985	0.470514	0.0014833	**	1.07105	0.23432
C_0053	Asp	C00049, C00402, C16433	HMDB00191, HMDB06483	134.044	11.4631	0.014365	0.0137604	0.0142398	0.00608752	0.00617433	0.00610919	0.00313962	0.00303657	0.00345943	0.00484782	0.00438884	0.00461918	0.433636	0.00042204	***	1.43798	0.0015743	**
A_0035	Shikimic acid	C00493	HMDB03070	173.045	8.15517	0.000334133	0.000343244	0.000317169	0.000154414	0.000142024	0.000130079	0.000511762	0.000546393	0.000488385	0.000195903	0.000200268	0.000199157	0.428857	5.5886e-05	***	0.384942	0.0026777	**
C_0058	Trigonelline	C01004	HMDB00875	138.055	10.376	0.00435801	0.00411605	0.00435401	0.00166888	0.00168706	0.00164642	0.00251117	0.002543	0.00242923	0.000820741	0.000794777	0.000775256	0.389954	0.00075282	***	0.319477	7.3168e-05	***
C_0039	Nicotinic acid	C00253	HMDB01488	124.039	9.93397	7.24958e-05	6.62234e-05	6.14428e-05	2.64123e-05	1.78612e-05	1.36364e-05	2.64837e-05	2.42311e-05	2.33795e-05	1.18816e-05	1.05882e-05	1.21081e-05	0.289315	0.00074083	***	0.466674	0.0010998	**
A_0080	5-Aminoimidazole-4-carboxamide ribotide	C04677	HMDB01517	337.054	9.37618	0.000102332	0.000106388	0.000103538	2.84486e-05	2.67721e-05	2.59655e-05	6.00948e-05	5.21469e-05	6.20868e-05	0.000109463	0.000109586	0.000104445	0.259997	5.341e-06	***	1.85565	0.00058545	***
C_0111	Cytidine	C00475	HMDB00089	244.092	9.61243	0.00031833	0.000321679	0.000327338	7.79791e-05	8.7044e-05	7.24888e-05	0.00020471	0.000212022	0.000238565	6.70086e-05	8.14734e-05	7.5132e-05	0.245529	7.0331e-06	***	0.34124	0.0018177	**
A_0017	Malic acid	C00149, C00497, C00711	HMDB00156, HMDB00744	133.014	21.1815	0.0433614	0.0393795	0.0410546	0.00867639	0.00971174	0.00875232	0.0150305	0.016404	0.012762	0.010694	0.00986902	0.01029	0.219236	0.00058926	***	0.698085	0.046651	*
C_0055	Adenine	C00147	HMDB00034	136.061	7.52862	8.24972e-05	8.66582e-05	9.80946e-05	2.35195e-05	1.45853e-05	1.89346e-05	4.71068e-05	4.77087e-05	7.56448e-05	2.30485e-05	1.41605e-05	1.58863e-05	0.213431	0.00077869	***	0.311482	0.044263	*
C_0033	2,4-Diaminobutyric acid	C03283	HMDB06284	119.081	6.87361	0.000219745	0.000218105	0.000202249	4.25741e-05	3.66323e-05	5.08018e-05	8.26508e-05	7.77867e-05	6.25417e-05	2.9612e-05	2.96477e-05	3.09493e-05	0.203106	3.279e-05	***	0.404562	0.017798	*
C_0035	Homoserine	C00263	HMDB00719	120.065	9.99793	0.0445319	0.0472246	0.044855	0.00302304	0.00297707	0.0031451	0.0243878	0.0240128	0.0244146	0.00226938	0.00225207	0.00194791	0.0669432	0.00038251	***	0.0888463	3.7554e-08	***
C_ : cartion mode, A_ Anion mode
N.D.: Not Detected
† Candidate mayblotes annotated based on m/z and migration time of MS peaks compared to HMT database
‡ Candidate metabolites annotyated based on m/z compared to KEGG database, HMDB datbase and HMDB peptide list
|| p-value of Welch t-test; *<0.05, **<0.01, ***<0.001
